# Supplementary material for: A genetic cell context-dependent role for ZEB1 in lung cancer
Source: Nat Commun. 2016 Jul 26;7:12231. doi: 10.1038/ncomms12231 (PMC4963474; doi:10.1038/ncomms12231)
Supplement: Supplementary Data 1 — RNA sequencing of HCC827 cells expressing ZEB1 or empty pcDNA3.1 vector (3.1) [file ncomms12231-s2.xlsx]

## Sheet: supplementary file
Supplementary Data 1: RNA sequencing of HCC827 cells expressing ZEB1 or empty pcDNA3.1 vector (3.1)
chr_gene	3.1_a	3.1_b	3.1_c	ZEB1_a	ZEB1_b	ZEB1_c	PValue	FDR	PValue	FDR
chr4_TMPRSS11E	2116	2280	1950	4	0	0	0	0	0	0
chr19_KLK6	998	1116	990	0	2	0	0	0	0	0
chr7_EPDR1	0	6	0	2736	2766	2680	0	0	0	0
chr4_IGFBP7	0	4	6	4156	4480	4112	0	0	0	0
chr8_ESRP1	13052	13946	12072	14	12	10	0	0	0	0
chr9_LCN2	31870	38726	27596	54	20	28	0	0	0	0
chr6_SFTA2	1122	1388	1156	2	0	2	0	0	0	0
chr11_ST14	9286	10918	9120	14	22	8	0	0	0	0
chr20_SLPI	912	1080	838	0	2	2	0	0	0	0
chr8_GRHL2	2580	2740	2484	6	0	6	0	0	0	0
chrX_WDR13	2	4	2	1242	1498	1242	0	0	0	0
chr13_LCP1	23938	25252	22064	62	54	62	0	0	0	0
chr1_IGFN1	14	34	14	8214	8868	7854	0	0	0	0
chr4_CXCL6	13240	14150	10738	40	32	28	0	0	0	0
chr4_SPP1	12	16	28	6734	6594	5782	0	0	0	0
chr11_EHF	8296	8438	7146	22	32	24	0	0	0	0
chr11_CST6	1916	2252	1954	10	4	6	0	0	0	0
chrX_PRRG1	802	840	708	4	0	4	0	0	0	0
chr20_SPTLC3	30	24	30	6218	5920	5690	0	0	0	0
chr13_SCEL	3866	3768	3468	24	16	14	0	0	0	0
chr3_GPR87	1244	1264	1216	6	6	6	0	0	0	0
chr15_APBA2	0	8	4	844	846	856	0	0	0	0
chr13_COL4A1	3608	3742	3464	26	8	22	0	0	0	0
chr11_SAA1	1316	1938	1418	10	10	4	0	0	0	0
chr1_BRDT	2178	2258	2118	18	10	8	0	0	0	0
chr6_GPR110	1856	1872	1576	14	14	4	0	0	0	0
chr4_CXCL1	15378	17946	13238	126	94	102	0	0	0	0
chrX_CLDN2	12	26	16	2690	2672	2598	0	0	0	0
chr14_FLJ22447	26	20	38	3838	3864	3818	0	0	0	0
chr9_BSPRY	1592	1944	1546	12	18	12	0	0	0	0
chr11_SAA2	2204	2440	1866	30	10	14	0	0	0	0
chr3_EFHB	16	14	14	1798	1738	1838	0	0	0	0
chr9_NTNG2	14	8	18	1466	1574	1450	0	0	0	0
chr4_DAPP1	1736	1808	1688	18	20	10	0	0	0	0
chrX_AMOT	16	6	8	1050	1082	1138	0	0	0	0
chr15_SPINT1	7260	7988	6882	68	58	86	0	0	0	0
chr19_AP1M2	2144	2526	2242	22	24	20	0	0	0	0
chr9_ADAMTSL1	12	12	8	1048	1108	1092	0	0	0	0
chr15_C15orf48	17914	20322	16878	214	150	198	0	0	0	0
chr8_LRRC6	6966	7240	5960	92	60	62	0	0	0	0
chr8_DLC1	22	38	20	2500	2480	2680	0	0	0	0
chr16_PRSS8	1058	1280	1206	10	20	8	0	0	0	0
chr11_MPZL2	1938	1842	1708	24	18	20	0	0	0	0
chr1_SAMD11	30	44	24	2696	3438	2628	0	0	0	0
chr5_CDH6	16	18	16	1380	1346	1458	0	0	0	0
chr8_MAL2	16560	18046	16220	218	244	212	0	0	0	0
chr1_RGS4	26	22	20	1758	1722	1724	0	0	0	0
chr1_GJB3	1050	1176	978	6	14	24	0	0	0	0
chr13_COL4A2	12430	13518	12134	204	166	188	0	0	0	0
chr7_MACC1	4200	3740	3022	58	76	48	0	0	0	0
chr5_MCTP1	24	14	10	980	920	1060	0	0	0	0
chr13_GJB2	1140	1280	1060	22	22	14	0	0	0	0
chr11_IFITM3	46	26	32	1954	1982	1772	0	0	0	0
chr1_VAV3	54	34	34	2262	2108	2056	0	0	0	0
chr19_NOTCH3	2622	2522	2094	42	54	48	0	0	0	0
chr4_IL8	11450	12300	8668	268	196	244	0	0	0	0
chr1_C1orf116	1808	1842	1606	36	50	34	0	0	0	0
chr1_LAMB3	23846	27980	22986	582	642	542	0	0	0	0
chr2_PROM2	4104	4376	3726	82	100	108	0	0	0	0
chr19_EPS8L1	940	986	910	22	32	16	0	0	0	0
chr18_LIPG	4248	4634	3878	122	100	102	0	0	0	0
chr16_CDH1	29614	30158	26516	832	904	830	0	0	0	0
chr1_LAD1	5276	6358	5744	180	216	170	0	0	0	0
chr1_IRF6	2160	2198	1936	58	86	62	0	0	0	0
chr17_NTN1	3142	3162	2888	96	104	108	0	0	0	0
chr14_TMEM30B	1282	1382	1130	36	52	48	0	0	0	0
chr4_CDS1	2550	2692	2402	106	84	88	0	0	0	0
chr1_CGN	6232	6616	6072	256	232	234	0	0	0	0
chr1_PTAFR	1626	1742	1352	60	62	58	0	0	0	0
chr2_ITGB6	3082	2794	2464	112	112	100	0	0	0	0
chr4_FGB	216	220	182	5720	5172	5008	0	0	0	0
chr7_CNTNAP2	1776	1622	1476	70	66	58	0	0	0	0
chr9_AIF1L	4082	4446	3966	182	168	166	0	0	0	0
chr8_FAM83A	3180	3814	3230	160	136	132	0	0	0	0
chr5_CYFIP2	68	90	48	1518	1718	1682	0	0	0	0
chr10_ABCC2	168	152	88	3288	3062	3342	0	0	0	0
chr18_DSC3	68	52	42	1204	1206	1264	0	0	0	0
chr17_SOX9	1710	1770	1592	90	66	78	0	0	0	0
chr11_P2RY6	1300	1540	1240	70	70	48	0	0	0	0
chr17_CXCL16	1826	2082	1600	74	96	92	0	0	0	0
chr4_CXCL5	37474	39062	29936	1884	1522	1842	0	0	0	0
chr22_PDGFB	1610	1752	1630	90	86	76	0	0	0	0
chr7_SERPINE1	156	168	182	3070	3478	3522	0	0	0	0
chr1_G0S2	6014	8066	6356	362	356	336	0	0	0	0
chr22_BIK	1452	1724	1284	76	80	82	0	0	0	0
chr16_PRSS22	2080	2560	2010	110	138	108	0	0	0	0
chr16_MAF	108	118	114	2090	2056	1866	0	0	0	0
chr2_SCN9A	240	232	214	3942	3972	4126	0	0	0	0
chr2_EPCAM	14432	17104	14918	900	962	980	0	0	0	0
chr2_ECEL1P2	76	94	90	1396	1512	1358	0	0	0	0
chr1_PDZK1IP1	8198	10232	8228	546	552	568	0	0	0	0
chr19_AXL	508	594	464	7538	8262	8358	0	0	0	0
chr12_ERBB3	3968	4106	3394	270	280	248	0	0	0	0
chr6_RPS6KA2	3272	3482	2880	272	242	240	0	0	0	0
chr17_JUP	15762	18368	14948	1224	1446	1228	0	0	0	0
chr19_SH2D3A	2428	2870	2264	216	204	206	0	0	0	0
chr1_CRABP2	5698	6932	5318	452	624	502	0	0	0	0
chr1_LAMC2	44498	47660	40682	3844	3794	4088	0	0	0	0
chr19_LPHN1	1718	1858	1708	152	166	162	0	0	0	0
chr16_CRISPLD2	406	458	392	4372	4764	4734	0	0	0	0
chrX_CXorf69	192	260	220	2360	2480	2478	0	0	0	0
chr1_TINAGL1	2064	2270	1824	196	194	200	0	0	0	0
chr17_CLDN7	8638	10356	8616	898	938	812	0	0	0	0
chr7_IGFBP1	228	298	242	2622	2850	2622	0	0	0	0
chr2_GALNT3	5012	5252	4672	502	452	516	0	0	0	0
chr1_NR5A2	812	738	696	7854	7438	7838	0	0	0	0
chr1_ZC3H12A	3362	3714	2906	358	338	328	0	0	0	0
chr1_SLC16A4	276	328	224	2694	2758	2594	0	0	0	0
chr16_CDH3	13766	14704	12836	1374	1646	1320	0	0	0	0
chr6_SYNE1	1834	1620	1640	16402	15442	17312	0	0	0	0
chr22_HMOX1	438	524	506	4340	4658	4346	0	0	0	0
chr8_PTK2B	2856	2972	2456	324	330	282	0	0	0	0
chr2_ID2	348	430	328	3342	3456	3130	0	0	0	0
chr17_PMP22	424	492	426	4078	3818	3840	0	0	0	0
chr12_TBC1D30	4534	4778	4248	546	540	528	0	0	0	0
chr14_LTBP2	2476	2592	2482	282	344	298	0	0	0	0
chr20_PMEPA1	12684	15064	13688	1666	1810	1702	0	0	0	0
chr2_ARMC9	888	1016	792	7378	7562	6910	0	0	0	0
chr19_SLC44A2	6540	7428	6436	784	1004	806	0	0	0	0
chr1_F3	37886	42012	37544	5070	4742	5432	0	0	0	0
chr15_PCSK6	628	634	564	4584	4828	4650	0	0	0	0
chr12_GALNT6	2880	3082	2552	382	408	356	0	0	0	0
chr6_DDR1	6660	7322	6264	964	982	912	0	0	0	0
chr14_TNFAIP2	23308	25292	20044	3290	3306	3152	0	0	0	0
chr1_FLJ23867	6768	7840	7050	1046	1084	978	0	0	0	0
chr2_SERPINE2	842	888	766	5810	5720	5668	0	0	0	0
chr8_NKX3-1	2094	2328	2076	326	346	326	0	0	0	0
chr17_UNC13D	6366	7270	6406	974	1120	992	0	0	0	0
chr11_BDNF	646	734	626	4294	4338	4686	0	0	0	0
chr7_CLDN4	10708	12572	10506	1986	2096	1978	0	0	0	0
chr10_VIM	7330	8648	7232	42048	44946	43048	0	0	0	0
chr4_UGDH	3330	3522	3226	18736	18318	18720	0	0	0	0
chr8_TNFRSF10B	11456	12272	10310	2140	2278	2256	0	0	0	0
chr1_F11R	12240	13768	12210	2488	2622	2416	0	0	0	0
chr16_NQO1	2942	3338	2950	14308	14566	14250	0	0	0	0
chr5_WWC1	10232	11272	10142	2268	2314	2378	0	0	0	0
chr14_MOK	362	394	322	2500	2754	2470	2.96439387504748e-323	2.94463124921383e-321	2.96439387504748e-323	2.94463124921383e-321
chr8_STC1	8052	8482	7352	1550	1378	1372	7.70742407512345e-322	7.60119996126758e-320	7.70742407512345e-322	7.60119996126758e-320
chr7_INHBA	1912	1824	1532	106	104	90	4.13779978392044e-320	4.0514716936226e-318	4.13779978392044e-320	4.0514716936226e-318
chrX_SLC6A8	1522	1756	1460	150	156	168	1.11506663741203e-318	1.08400408797265e-316	1.11506663741203e-318	1.08400408797265e-316
chr5_CSF2	1274	1490	1114	54	60	40	2.77230559853522e-317	2.67596306439162e-315	2.77230559853522e-317	2.67596306439162e-315
chr14_SERPINA3	730	750	700	2	0	12	1.28952808447105e-316	1.2359491009232e-314	1.28952808447105e-316	1.2359491009232e-314
chr19_C19orf21	2908	3572	3136	428	474	476	2.170799953165e-315	2.06605506034105e-313	2.170799953165e-315	2.06605506034105e-313
chr15_FBN1	70	60	52	1084	1090	1150	4.37336912280328e-314	4.13344123342713e-312	4.37336912280328e-314	4.13344123342713e-312
chr12_ARHGDIB	6346	7612	6436	1366	1446	1340	9.35175861889297e-312	8.77775412435401e-310	9.35175861889297e-312	8.77775412435401e-310
chr21_BACE2	28	18	22	846	916	854	2.19446804259401e-310	0	2.19446804259401e-310	0
chr11_TMPRSS13	662	736	690	4	6	4	8.20512884222661e-310	7.6e-308	8.20512884222661e-310	7.6e-308
chr1_SIPA1L2	200	182	198	1812	1948	1882	3.12e-308	2.87e-306	3.12e-308	2.87e-306
chr6_SAMD5	26	30	28	1032	920	1022	5.1e-307	4.66e-305	5.1e-307	4.66e-305
chr8_FAM84B	11876	12522	10920	3004	2994	3068	1.78e-305	1.61e-303	1.78e-305	1.61e-303
chr1_IGSF9	974	1082	890	42	54	34	4.13e-305	3.72e-303	4.13e-305	3.72e-303
chr11_ANO9	1224	1212	1056	70	60	56	1.88e-304	1.68e-302	1.88e-304	1.68e-302
chr12_ERP27	656	732	666	8	4	10	3.69e-304	3.28e-302	3.69e-304	3.28e-302
chr17_SLC39A11	3348	3836	3184	688	730	728	2.34e-303	2.07e-301	2.34e-303	2.07e-301
chr9_STOM	1382	1440	1266	6518	6120	6382	1.4e-302	1.23e-300	1.4e-302	1.23e-300
chr7_MEST	4478	4764	4230	1046	1020	1054	6.6e-302	5.75e-300	6.6e-302	5.75e-300
chr19_MYH14	1976	2254	1904	268	304	268	6.42e-301	5.57e-299	6.42e-301	5.57e-299
chr13_EFNB2	4762	5320	4690	1158	1138	1194	3.96e-300	3.41e-298	3.96e-300	3.41e-298
chr6_TNFAIP3	3952	4170	3318	558	586	650	9.15e-300	7.83e-298	9.15e-300	7.83e-298
chr6_ID4	28	14	40	980	966	1002	3.18e-297	2.71e-295	3.18e-297	2.71e-295
chr14_EGLN3	2864	3228	2924	582	558	576	5.26e-297	4.45e-295	5.26e-297	4.45e-295
chr8_ENPP2	12	10	6	694	744	688	6.73e-297	5.65e-295	6.73e-297	5.65e-295
chr14_NFATC4	1366	1592	1306	88	100	58	8.13e-297	6.79e-295	8.13e-297	6.79e-295
chr6_CFB	14194	15898	12588	1966	1782	1556	1e-295	8.3e-294	1e-295	8.3e-294
chr9_GCNT1	1386	1546	1456	6760	6618	7026	4.1e-294	3.38e-292	4.1e-294	3.38e-292
chr17_SCARF1	1246	1392	1062	68	42	50	4.61e-294	3.78e-292	4.61e-294	3.78e-292
chr6_UBD	962	1090	960	50	20	30	2.74e-293	2.24e-291	2.74e-293	2.24e-291
chr2_LYPD1	78	92	64	1222	1450	1332	4.72e-292	3.82e-290	4.72e-292	3.82e-290
chr19_CBLC	886	1010	884	24	42	14	1.96e-291	1.58e-289	1.96e-291	1.58e-289
chr7_ZNF655	54	84	42	1344	1218	1318	4.53e-290	3.63e-288	4.53e-290	3.63e-288
chr2_IL1A	1456	1588	1084	34	26	30	2.25e-288	1.79e-286	2.25e-288	1.79e-286
chr10_PAPSS2	2546	2864	2522	10418	10184	10538	3.13e-288	2.47e-286	3.13e-288	2.47e-286
chr15_SEMA7A	2950	3292	2842	610	670	652	4.16e-284	3.27e-282	4.16e-284	3.27e-282
chr2_ARL4C	4470	4636	4346	16986	17554	17266	1.3e-282	1.01e-280	1.3e-282	1.01e-280
chr16_MTSS1L	1982	2260	2040	9482	10476	9458	1.55e-282	1.21e-280	1.55e-282	1.21e-280
chr8_PDLIM2	862	1094	962	30	26	16	1.01e-281	7.84e-280	1.01e-281	7.84e-280
chr19_DMKN	2936	3350	2830	654	664	648	3.83e-281	2.94e-279	3.83e-281	2.94e-279
chr4_TMEM154	3250	3266	2912	626	638	620	9.43e-281	7.21e-279	9.43e-281	7.21e-279
chrX_SLC16A2	86	124	100	1202	1228	1280	4.11e-280	3.13e-278	4.11e-280	3.13e-278
chr1_VANGL2	738	770	722	24	22	24	7.61e-279	5.75e-277	7.61e-279	5.75e-277
chr17_XAF1	926	1030	800	36	42	26	4.02e-278	3.02e-276	4.02e-278	3.02e-276
chr12_KRT7	102882	128800	112036	19220	22304	20714	1.06e-277	7.92e-276	1.06e-277	7.92e-276
chr2_FN1	65430	59818	52034	9278	8422	8892	3.64e-275	2.71e-273	3.64e-275	2.71e-273
chr9_VLDLR	1512	1708	1518	6060	6188	6348	4.99e-274	3.69e-272	4.99e-274	3.69e-272
chr20_WISP2	122	108	130	2230	2404	1914	1.81e-272	1.34e-270	1.81e-272	1.34e-270
chr18_TSHZ1	206	252	182	1676	1710	1662	3.62e-272	2.65e-270	3.62e-272	2.65e-270
chr9_ASS1	1452	1720	1430	148	178	182	9.36e-272	6.82e-270	9.36e-272	6.82e-270
chr6_VNN1	1004	1034	772	18	22	16	4e-271	2.9e-269	4e-271	2.9e-269
chr17_TMC6	638	694	578	16	14	12	4.4e-271	3.17e-269	4.4e-271	3.17e-269
chr4_CXCL2	2694	3498	2456	336	328	320	9.44e-271	6.76e-269	9.44e-271	6.76e-269
chr13_SHISA2	10	12	10	674	744	810	1.06e-270	7.56e-269	1.06e-270	7.56e-269
chr1_NCF2	654	772	670	20	20	14	1.09e-270	7.71e-269	1.09e-270	7.71e-269
chr3_ALS2CL	1420	1522	1360	138	178	168	4.56e-269	3.22e-267	4.56e-269	3.22e-267
chr2_RAB17	732	932	698	16	14	14	9.78e-268	6.86e-266	9.78e-268	6.86e-266
chr2_SH3YL1	1666	1964	1688	258	236	234	1.07e-265	7.45e-264	1.07e-265	7.45e-264
chr3_MFI2	4396	5040	4432	1016	1112	988	6.05e-264	4.2e-262	6.05e-264	4.2e-262
chr2_KCNS3	2300	2620	2430	458	440	450	4.69e-263	3.24e-261	4.69e-263	3.24e-261
chr15_C15orf52	2412	2614	2388	412	430	494	6.25e-263	4.3e-261	6.25e-263	4.3e-261
chr1_PTGFR	56	56	26	1052	1012	984	1.89e-261	1.29e-259	1.89e-261	1.29e-259
chr2_SATB2	16	30	24	836	752	846	2.01e-261	1.37e-259	2.01e-261	1.37e-259
chr14_TC2N	2226	2208	1872	294	298	274	3.85e-261	2.6e-259	3.85e-261	2.6e-259
chr12_SCNN1A	3998	4274	3502	588	612	476	6.3e-261	4.24e-259	6.3e-261	4.24e-259
chr19_LSR	3978	5072	4222	730	782	676	7.69e-261	5.15e-259	7.69e-261	5.15e-259
chr11_PKP3	3270	3782	3444	622	720	692	1.44e-260	9.61e-259	1.44e-260	9.61e-259
chrX_HDX	496	524	446	0	0	2	7.33e-260	4.87e-258	7.33e-260	4.87e-258
chr4_FRAS1	2246	1816	1592	50	56	60	1.78e-259	1.18e-257	1.78e-259	1.18e-257
chr17_RAB11FIP4	880	930	880	58	62	60	1.98e-258	1.3e-256	1.98e-258	1.3e-256
chr20_OVOL2	478	518	484	0	2	2	2.88e-253	1.88e-251	2.88e-253	1.88e-251
chr16_SNTB2	1310	1326	1118	5354	5172	5532	6.84e-253	4.45e-251	6.84e-253	4.45e-251
chr1_DENND2D	670	766	664	30	34	36	7.97e-250	5.17e-248	7.97e-250	5.17e-248
chr4_ERVMER34-1	1192	1224	978	88	82	92	9.99e-250	6.44e-248	9.99e-250	6.44e-248
chr8_FAM83H	4754	5734	4750	666	884	742	2.21e-249	1.42e-247	2.21e-249	1.42e-247
chr8_LYN	4566	4696	4108	1018	1028	1136	2.58e-249	1.65e-247	2.58e-249	1.65e-247
chr18_CYB5A	492	588	512	2458	2498	2484	1.06e-248	6.74e-247	1.06e-248	6.74e-247
chrX_DIAPH2	852	698	674	0	0	0	1.76e-248	1.12e-246	1.76e-248	1.12e-246
chr20_TGM2	11608	13542	11180	2672	3074	3056	7.01e-248	4.42e-246	7.01e-248	4.42e-246
chr9_CD274	3156	3044	2688	518	446	494	1.87e-246	1.17e-244	1.87e-246	1.17e-244
chr11_P2RY2	832	1004	868	42	62	42	2.98e-246	1.86e-244	2.98e-246	1.86e-244
chr10_NEURL	80	92	66	1042	1238	1106	5.94e-244	3.69e-242	5.94e-244	3.69e-242
chr4_FHDC1	1100	1190	946	102	90	100	6.38e-244	3.95e-242	6.38e-244	3.95e-242
chr12_VDR	1394	1466	1284	152	194	160	9.91e-244	6.1e-242	9.91e-244	6.1e-242
chr2_SLC9A2	522	560	560	4	2	2	1.82e-243	1.11e-241	1.82e-243	1.11e-241
chr8_SLC25A37	4316	4714	3860	1100	1060	1040	3.23e-243	1.97e-241	3.23e-243	1.97e-241
chr20_MMP9	918	974	870	68	80	52	1.84e-242	1.12e-240	1.84e-242	1.12e-240
chr8_JPH1	3284	3334	2874	436	400	534	7.53e-241	4.55e-239	7.53e-241	4.55e-239
chr22_LARGE	2	6	4	482	482	496	1.25e-240	7.52e-239	1.25e-240	7.52e-239
chr5_ALDH7A1	718	848	720	3924	3580	3630	7.22e-240	4.33e-238	7.22e-240	4.33e-238
chr5_HAVCR1	2014	1816	1566	10112	9766	10428	1.15e-238	6.85e-237	1.15e-238	6.85e-237
chr10_CHST15	2428	2398	2310	394	398	458	4.2e-238	2.5e-236	4.2e-238	2.5e-236
chr12_ITGA5	13778	15144	12810	4082	4374	4124	4.86e-238	2.88e-236	4.86e-238	2.88e-236
chr15_ANPEP	10	4	2	662	710	586	7.68e-238	4.52e-236	7.68e-238	4.52e-236
chr15_ADAMTSL3	172	156	188	1524	1630	1714	3.61e-237	2.12e-235	3.61e-237	2.12e-235
chr18_LOC100505817	1732	1726	1578	6596	6338	6572	6.83e-237	3.99e-235	6.83e-237	3.99e-235
chr18_MYO5B	2120	2134	1864	330	340	394	2.96e-235	1.72e-233	2.96e-235	1.72e-233
chr17_EVI2A	368	396	406	2040	2136	2172	3e-235	1.74e-233	3e-235	1.74e-233
chr8_SLC20A2	2096	2200	2034	444	470	448	1.37e-234	7.92e-233	1.37e-234	7.92e-233
chr14_C14orf105	186	188	124	1536	1510	1618	3.72e-234	2.13e-232	3.72e-234	2.13e-232
chr2_PARD3B	4	2	4	592	512	576	1.03e-233	5.91e-232	1.03e-233	5.91e-232
chr1_S100A9	422	510	454	0	0	0	1.4e-233	7.95e-232	1.4e-233	7.95e-232
chr11_NNMT	6416	7826	6866	33394	33684	30146	6.99e-231	3.96e-229	6.99e-231	3.96e-229
chr2_KRTCAP3	842	1118	864	44	44	28	9.22e-231	5.2e-229	9.22e-231	5.2e-229
chr10_PLAU	33706	37010	31024	10448	11130	10578	2.15e-230	1.21e-228	2.15e-230	1.21e-228
chrX_SHROOM2	590	572	556	10	6	14	2.98e-230	1.67e-228	2.98e-230	1.67e-228
chr4_TLL1	2670	2628	2272	496	510	526	4.43e-230	2.47e-228	4.43e-230	2.47e-228
chr12_CNTN1	1562	1398	1154	66	82	68	1.59e-229	8.82e-228	1.59e-229	8.82e-228
chr17_HNF1B	1334	1516	1214	4964	5476	5212	4.81e-229	2.66e-227	4.81e-229	2.66e-227
chr11_SLC43A3	10746	12476	10112	3076	3230	3352	3.22e-227	1.77e-225	3.22e-227	1.77e-225
chrX_APOOL	816	798	830	32	40	26	4.93e-226	2.71e-224	4.93e-226	2.71e-224
chr4_ANXA3	10080	11372	9858	3054	2864	3128	1.98e-225	1.08e-223	1.98e-225	1.08e-223
chr11_MMP7	660	750	750	26	14	20	2.03e-222	1.11e-220	2.03e-222	1.11e-220
chr3_ST6GAL1	2286	2572	2070	514	540	544	3.83e-222	2.08e-220	3.83e-222	2.08e-220
chr1_C1orf172	408	488	418	0	2	4	1.17e-221	6.33e-220	1.17e-221	6.33e-220
chr21_AGPAT3	776	818	730	2972	3008	2966	1.01e-220	5.43e-219	1.01e-220	5.43e-219
chr3_GPR15	60	62	60	842	806	922	1.05e-220	5.61e-219	1.05e-220	5.61e-219
chr3_LEPREL1	1218	1450	1342	5180	5250	5372	4.17e-220	2.22e-218	4.17e-220	2.22e-218
chr4_FGFBP1	428	470	386	0	2	6	4.02e-219	2.13e-217	4.02e-219	2.13e-217
chr12_CHST11	3638	3936	3500	828	880	984	4.62e-219	2.44e-217	4.62e-219	2.44e-217
chr6_RBM24	94	106	96	924	916	994	5.63e-219	2.97e-217	5.63e-219	2.97e-217
chr6_ELOVL2	86	72	70	944	890	890	6.46e-219	3.4e-217	6.46e-219	3.4e-217
chr8_ZNF704	720	642	604	3680	3400	3790	1.75e-218	9.17e-217	1.75e-218	9.17e-217
chr4_CCDC149	590	682	618	2682	2940	2728	5.41e-217	2.82e-215	5.41e-217	2.82e-215
chr11_TUB	0	0	0	492	470	590	2.11e-216	1.1e-214	2.11e-216	1.1e-214
chr10_DNAJC12	14	26	16	544	536	546	1.04e-215	5.38e-214	1.04e-215	5.38e-214
chrX_MORC4	958	1152	946	4002	4204	3892	2.22e-215	1.15e-213	2.22e-215	1.15e-213
chr22_ELFN2	2124	2500	2164	7524	7944	7644	1.01e-213	5.17e-212	1.01e-213	5.17e-212
chr22_CELSR1	7860	7964	6960	2082	2248	2076	1.65e-213	8.42e-212	1.65e-213	8.42e-212
chr11_SIGIRR	768	906	808	66	62	44	2.54e-213	1.29e-211	2.54e-213	1.29e-211
chr1_C1orf106	8752	9754	8208	2668	2820	2586	5.68e-213	2.89e-211	5.68e-213	2.89e-211
chr2_EFEMP1	14570	15518	13848	4460	4620	4918	2.33e-212	1.18e-210	2.33e-212	1.18e-210
chr6_MAPK13	852	1068	892	84	90	80	9.56e-212	4.82e-210	9.56e-212	4.82e-210
chrX_ZCCHC5	26	38	30	610	594	598	8.62e-211	4.33e-209	8.62e-211	4.33e-209
chrX_KAL1	482	478	402	4	4	4	4.46e-210	2.23e-208	4.46e-210	2.23e-208
chr1_TSPAN1	1020	1158	1028	126	152	122	2.65e-209	1.32e-207	2.65e-209	1.32e-207
chr12_AMIGO2	23748	25674	21780	7966	8208	8358	5.82e-209	2.89e-207	5.82e-209	2.89e-207
chr1_TMEM125	432	434	402	6	4	0	1.01e-207	5.01e-206	1.01e-207	5.01e-206
chr3_B3GNT5	4534	4602	4104	1172	1126	1258	1.61e-207	7.95e-206	1.61e-207	7.95e-206
chr18_NPC1	5166	5016	4446	16766	17004	17024	2.86e-206	1.4e-204	2.86e-206	1.4e-204
chr5_AHRR	358	312	306	1868	2098	1912	5.91e-206	2.89e-204	5.91e-206	2.89e-204
chr10_COL17A1	1360	1258	1196	122	154	132	2.59e-205	1.27e-203	2.59e-205	1.27e-203
chr10_OAT	11482	12326	10740	3758	3500	3646	6.17e-203	3e-201	6.17e-203	3e-201
chr3_ZNF385D	0	0	0	360	376	354	6.27e-203	3.04e-201	6.27e-203	3.04e-201
chr14_C14orf159	52	82	36	866	858	878	9.22e-203	4.45e-201	9.22e-203	4.45e-201
chr1_ASAP3	134	118	136	1252	1366	1178	1.49e-202	7.16e-201	1.49e-202	7.16e-201
chr6_CNKSR3	390	416	342	1940	1792	1866	1.84e-202	8.81e-201	1.84e-202	8.81e-201
chr5_ODZ2	12	12	2	456	496	530	6.24e-202	2.98e-200	6.24e-202	2.98e-200
chr7_ADAP1	1054	1250	1104	102	116	146	8.06e-202	3.83e-200	8.06e-202	3.83e-200
chr16_ARL2BP	1260	1472	1230	4274	4404	4490	1.32e-201	6.28e-200	1.32e-201	6.28e-200
chr7_LOC401321	468	488	398	2202	2342	2086	1.98e-201	9.36e-200	1.98e-201	9.36e-200
chr4_SLC4A4	346	316	326	1986	1806	2008	3.51e-201	1.65e-199	3.51e-201	1.65e-199
chr2_CYP1B1	1320	1310	1172	4474	4432	4422	2.54e-200	1.19e-198	2.54e-200	1.19e-198
chr15_TLN2	654	602	674	3230	3466	3482	2.01e-199	9.4e-198	2.01e-199	9.4e-198
chr8_LOC100128338	716	860	722	76	64	64	8.47e-199	3.95e-197	8.47e-199	3.95e-197
chr4_GUCY1B3	412	390	392	1882	1896	1862	1.44e-197	6.68e-196	1.44e-197	6.68e-196
chr5_CCDC69	644	748	606	54	56	56	6.71e-197	3.11e-195	6.71e-197	3.11e-195
chr18_SERPINB5	460	422	436	2	2	0	4.27e-196	1.97e-194	4.27e-196	1.97e-194
chr6_MDFI	440	522	472	8	16	10	5.35e-196	2.46e-194	5.35e-196	2.46e-194
chr1_ID3	592	714	618	3022	3622	3140	4.5e-195	2.06e-193	4.5e-195	2.06e-193
chr9_PLIN2	1974	2266	1896	7546	7478	6880	5.2e-195	2.37e-193	5.2e-195	2.37e-193
chr1_TRNP1	1886	2304	2006	7326	8022	7448	5.89e-195	2.68e-193	5.89e-195	2.68e-193
chr11_CPT1A	156	154	134	1034	1006	1074	1.29e-194	5.85e-193	1.29e-194	5.85e-193
chrX_MOSPD1	1244	1326	1184	4484	4184	4394	2.33e-194	1.05e-192	2.33e-194	1.05e-192
chr10_ANKRD1	142	194	210	1762	1800	2052	8.67e-193	3.91e-191	8.67e-193	3.91e-191
chr8_C8orf73	1962	2192	1974	128	196	106	7.81e-191	3.51e-189	7.81e-191	3.51e-189
chr1_ZSWIM5	22	30	28	626	662	564	1.4e-190	6.25e-189	1.4e-190	6.25e-189
chr15_KIAA1199	642	682	596	50	60	40	1.5e-189	6.68e-188	1.5e-189	6.68e-188
chrX_GSPT2	14	0	18	470	504	510	7.96e-189	3.54e-187	7.96e-189	3.54e-187
chr1_PCSK9	418	464	454	12	4	2	2.75e-188	1.22e-186	2.75e-188	1.22e-186
chr12_KRT18	75384	92834	80128	24266	26066	25068	3.58e-188	1.58e-186	3.58e-188	1.58e-186
chr11_DTX4	714	712	602	56	50	44	4.36e-187	1.92e-185	4.36e-187	1.92e-185
chr1_CHI3L2	686	768	604	46	18	24	1.62e-186	7.13e-185	1.62e-186	7.13e-185
chr3_PLOD2	22966	23462	20596	7554	7458	7880	5.45e-186	2.38e-184	5.45e-186	2.38e-184
chr10_KCNMA1	30	40	34	520	540	544	2.95e-185	1.29e-183	2.95e-185	1.29e-183
chr10_ZEB1	232	226	190	1336	1342	1522	3.33e-185	1.45e-183	3.33e-185	1.45e-183
chr19_HSH2D	626	728	628	52	66	64	7.66e-185	3.32e-183	7.66e-185	3.32e-183
chr1_TACSTD2	10548	12112	10746	3510	3762	3454	3.12e-184	1.35e-182	3.12e-184	1.35e-182
chr7_ZDHHC4	192	276	244	1514	1664	1604	7.67e-184	3.3e-182	7.67e-184	3.3e-182
chr16_HAS3	602	690	580	2562	2630	3000	3.48e-183	1.49e-181	3.48e-183	1.49e-181
chr10_SCD	57262	58392	51208	19464	18836	19688	4.61e-182	1.97e-180	4.61e-182	1.97e-180
chr19_ADAMTS10	126	132	104	1082	1310	1088	2.03e-181	8.67e-180	2.03e-181	8.67e-180
chr1_SLC16A1	16694	17502	15636	5792	5628	6050	5.57e-181	2.37e-179	5.57e-181	2.37e-179
chr19_IL27RA	1796	1836	1726	404	446	410	5.64e-181	2.39e-179	5.64e-181	2.39e-179
chr19_RGL3	1106	1248	1092	220	216	202	1.02e-179	4.31e-178	1.02e-179	4.31e-178
chr4_HPGD	3066	2912	3040	11892	11948	11486	1.14e-178	4.8e-177	1.14e-178	4.8e-177
chr3_SLC6A6	2430	2442	2324	7474	7456	7442	3.2e-177	1.34e-175	3.2e-177	1.34e-175
chr14_IFI27	1064	1516	994	46	50	22	3.2e-177	1.34e-175	3.2e-177	1.34e-175
chr3_MST1R	1234	1398	1134	224	256	242	3.73e-177	1.56e-175	3.73e-177	1.56e-175
chr10_PPAPDC1A	10	10	8	372	400	412	4.66e-177	1.94e-175	4.66e-177	1.94e-175
chr8_PPP2R2A	4600	4902	4366	1494	1624	1568	1.09e-176	4.52e-175	1.09e-176	4.52e-175
chr1_CDA	1844	2330	1926	456	446	422	1.44e-176	5.98e-175	1.44e-176	5.98e-175
chr7_STK17A	2230	2414	2130	6452	6432	6478	2.33e-175	9.61e-174	2.33e-175	9.61e-174
chr16_ZCCHC14	1310	1334	1220	4080	4008	4224	2.9e-175	1.19e-173	2.9e-175	1.19e-173
chrX_ZMAT1	32	30	24	506	490	486	8.31e-175	3.41e-173	8.31e-175	3.41e-173
chr2_NCKAP5	0	0	0	330	300	316	6.12e-174	2.5e-172	6.12e-174	2.5e-172
chr2_LBH	534	640	478	18	34	26	1.72e-172	7.01e-171	1.72e-172	7.01e-171
chr9_TNFSF15	774	734	600	42	46	50	3.09e-172	1.26e-170	3.09e-172	1.26e-170
chr2_LPIN1	3160	3272	2808	938	926	894	4.86e-172	1.97e-170	4.86e-172	1.97e-170
chr1_KIAA0040	360	374	382	0	4	6	3.1e-171	1.25e-169	3.1e-171	1.25e-169
chr1_PGBD5	1352	1442	1306	274	280	316	2.07e-170	8.34e-169	2.07e-170	8.34e-169
chr1_HSPG2	8494	7962	6872	1684	1902	1972	3.38e-170	1.36e-168	3.38e-170	1.36e-168
chr11_PRRG4	1556	1754	1642	396	376	386	5.4e-170	2.16e-168	5.4e-170	2.16e-168
chr9_UAP1L1	172	170	132	980	1104	1098	1.29e-168	5.15e-167	1.29e-168	5.15e-167
chr6_MAP7	2322	2268	2122	440	486	376	1.38e-168	5.5e-167	1.38e-168	5.5e-167
chr11_SHANK2	1086	1110	1014	188	206	204	2.01e-168	7.99e-167	2.01e-168	7.99e-167
chr3_PROS1	1836	1844	1600	6186	5738	5816	1.34e-167	5.32e-166	1.34e-167	5.32e-166
chr7_DAGLB	1418	1546	1316	4442	4912	4444	5.6e-167	2.21e-165	5.6e-167	2.21e-165
chr19_TJP3	366	410	354	16	12	12	1.19e-166	4.67e-165	1.19e-166	4.67e-165
chr22_KIAA1644	384	440	328	1558	1668	1640	4.75e-166	1.86e-164	4.75e-166	1.86e-164
chr2_THNSL2	92	86	84	740	762	702	7.32e-166	2.86e-164	7.32e-166	2.86e-164
chr12_RND1	876	1010	720	62	68	38	1.39e-165	5.42e-164	1.39e-165	5.42e-164
chr14_PLEK2	1640	1908	1696	324	412	386	1.47e-165	5.7e-164	1.47e-165	5.7e-164
chr5_PCDH1	466	572	496	24	36	24	1.56e-165	6.07e-164	1.56e-165	6.07e-164
chr7_EPHA1	366	416	346	14	14	12	1.63e-165	6.3e-164	1.63e-165	6.3e-164
chr5_DUSP1	1064	1358	1010	4382	5100	4662	2.06e-165	7.95e-164	2.06e-165	7.95e-164
chr5_NEURL1B	2474	2736	2270	746	764	796	2.1e-165	8.07e-164	2.1e-165	8.07e-164
chr1_ILDR2	212	178	174	1238	1166	1304	1.15e-164	4.4e-163	1.15e-164	4.4e-163
chr15_BCL2A1	852	952	814	140	152	124	2.18e-164	8.32e-163	2.18e-164	8.32e-163
chr5_PLEKHG4B	214	244	232	1508	1708	1394	2.81e-164	1.07e-162	2.81e-164	1.07e-162
chr7_GPNMB	58	66	38	806	794	684	3.21e-164	1.22e-162	3.21e-164	1.22e-162
chr4_C4orf26	380	454	370	16	12	18	3.35e-164	1.27e-162	3.35e-164	1.27e-162
chrX_TMEM27	180	212	202	1056	1082	1132	6.21e-164	2.35e-162	6.21e-164	2.35e-162
chr20_LRRN4	732	736	656	60	82	86	1.05e-163	3.95e-162	1.05e-163	3.95e-162
chr11_CDC42BPG	1276	1420	1248	238	264	200	1.69e-163	6.37e-162	1.69e-163	6.37e-162
chr1_IFI16	2938	3336	2852	9626	9306	8822	1.94e-162	7.26e-161	1.94e-162	7.26e-161
chr9_SMARCA2	1900	2004	1824	5340	5348	5498	2.03e-162	7.59e-161	2.03e-162	7.59e-161
chr17_TNK1	1062	1246	1072	226	230	214	2.97e-162	1.11e-160	2.97e-162	1.11e-160
chr16_TUBB3	4280	5284	4402	15962	18842	16604	5.76e-162	2.14e-160	5.76e-162	2.14e-160
chr13_SLC7A1	7322	7362	6468	2206	2238	2450	1.39e-161	5.17e-160	1.39e-161	5.17e-160
chr14_JDP2	600	688	550	62	66	72	1.65e-161	6.1e-160	1.65e-161	6.1e-160
chr11_OVOL1	332	466	368	0	2	4	2.21e-161	8.17e-160	2.21e-161	8.17e-160
chr11_SLC29A2	2450	2764	2268	644	758	708	1.33e-160	4.88e-159	1.33e-160	4.88e-159
chr1_CDK18	1232	1444	1184	174	196	128	2.07e-160	7.6e-159	2.07e-160	7.6e-159
chr16_MC1R	52	78	76	898	938	776	1.69e-159	6.19e-158	1.69e-159	6.19e-158
chr14_RPS6KA5	636	644	530	2426	2258	2526	2.21e-159	8.06e-158	2.21e-159	8.06e-158
chr1_KCNK1	1944	2314	1888	558	504	500	4.39e-159	1.6e-157	4.39e-159	1.6e-157
chr16_PLEKHG4	660	804	750	2874	3102	2828	5.79e-159	2.1e-157	5.79e-159	2.1e-157
chrX_HMGN5	358	340	340	1624	1508	1562	5.97e-159	2.16e-157	5.97e-159	2.16e-157
chr11_BIRC3	9602	9302	7878	2214	1918	2284	6.37e-159	2.3e-157	6.37e-159	2.3e-157
chr5_C5orf4	448	444	364	10	18	14	8.23e-159	2.96e-157	8.23e-159	2.96e-157
chr8_PMP2	568	528	430	10	22	14	1.33e-158	4.77e-157	1.33e-158	4.77e-157
chr12_PIP4K2C	79274	84808	75704	32296	33314	32846	2.34e-158	8.38e-157	2.34e-158	8.38e-157
chr8_SQLE	4798	5166	4440	1666	1790	1794	2.83e-158	1.01e-156	2.83e-158	1.01e-156
chr2_DYSF	686	712	708	2740	2958	2620	1.17e-157	4.18e-156	1.17e-157	4.18e-156
chr4_C4orf34	810	758	714	3048	2814	2942	1.98e-157	7.05e-156	1.98e-157	7.05e-156
chr17_ARHGAP44	508	556	466	36	48	50	2.49e-157	8.81e-156	2.49e-157	8.81e-156
chr16_PHKB	2106	2206	1952	5660	5806	6068	3.47e-157	1.23e-155	3.47e-157	1.23e-155
chr6_KCNK5	654	748	592	86	74	80	3.59e-157	1.27e-155	3.59e-157	1.27e-155
chr14_TRAF3	4696	5012	4330	1674	1682	1770	5.24e-157	1.84e-155	5.24e-157	1.84e-155
chr8_FDFT1	13558	15768	13424	5052	5424	4978	5.8e-156	2.04e-154	5.8e-156	2.04e-154
chr17_EPN3	380	504	390	14	12	14	9.59e-156	3.35e-154	9.59e-156	3.35e-154
chr8_TOX	386	424	386	1520	1498	1502	5.79e-155	2.02e-153	5.79e-155	2.02e-153
chr2_IL1B	574	646	426	16	16	18	8.29e-155	2.88e-153	8.29e-155	2.88e-153
chr5_C5orf39	38	40	28	526	476	508	9.84e-155	3.41e-153	9.84e-155	3.41e-153
chrX_CASK	7398	7388	6462	2264	2192	2444	1.04e-154	3.62e-153	1.04e-154	3.62e-153
chr10_HTRA1	16	22	18	582	584	466	3.02e-154	1.04e-152	3.02e-154	1.04e-152
chr12_LPAR5	370	414	316	8	14	8	4.78e-154	1.65e-152	4.78e-154	1.65e-152
chr5_CSF1R	490	604	600	26	30	24	6.98e-154	2.4e-152	6.98e-154	2.4e-152
chr12_CDK2AP1	3032	3356	3002	1058	1040	992	8.24e-154	2.82e-152	8.24e-154	2.82e-152
chr2_CYTIP	14	10	8	402	496	410	8.46e-154	2.89e-152	8.46e-154	2.89e-152
chr1_NMNAT2	694	624	564	32	50	36	1.03e-153	3.52e-152	1.03e-153	3.52e-152
chr1_MEGF6	984	908	822	3322	3560	3284	1.08e-153	3.67e-152	1.08e-153	3.67e-152
chr12_ZNF385A	1376	1712	1408	332	362	316	5.22e-152	1.77e-150	5.22e-152	1.77e-150
chr19_GNA15	1146	1196	960	196	218	208	9.17e-152	3.1e-150	9.17e-152	3.1e-150
chr19_C3	1572	1576	1236	206	142	158	1.97e-151	6.66e-150	1.97e-151	6.66e-150
chrX_AP1S2	176	200	196	1090	1056	1016	2.87e-151	9.68e-150	2.87e-151	9.68e-150
chr19_KLK10	274	348	306	2	4	0	1.02e-150	3.42e-149	1.02e-150	3.42e-149
chr9_ZNF618	1622	1734	1504	4360	4394	4436	1.63e-150	5.48e-149	1.63e-150	5.48e-149
chr12_RBMS2	11828	11000	9584	3006	2876	3156	2.17e-150	7.25e-149	2.17e-150	7.25e-149
chr7_PARP12	2216	2574	2212	674	748	740	1.44e-149	4.82e-148	1.44e-149	4.82e-148
chr16_TK2	286	326	252	1332	1312	1262	1.63e-149	5.43e-148	1.63e-149	5.43e-148
chr19_ATP8B3	170	192	174	986	1076	954	4.53e-149	1.5e-147	4.53e-149	1.5e-147
chr20_SDC4	25140	28066	23160	10286	10124	10314	6.39e-149	2.12e-147	6.39e-149	2.12e-147
chr11_VWA5A	4	4	6	378	394	322	8.19e-149	2.7e-147	8.19e-149	2.7e-147
chr13_MCF2L	448	616	582	12	20	14	1.04e-148	3.41e-147	1.04e-148	3.41e-147
chr20_WFDC2	264	366	282	0	0	0	7.22e-148	2.37e-146	7.22e-148	2.37e-146
chr5_NPR3	936	1036	892	146	140	188	7.94e-148	2.6e-146	7.94e-148	2.6e-146
chr1_ELF3	11248	13366	10522	3990	4310	4026	1.06e-147	3.48e-146	1.06e-147	3.48e-146
chr1_AK5	2	16	26	450	466	448	1.51e-147	4.94e-146	1.51e-147	4.94e-146
chrX_GABRA3	0	0	0	236	252	240	1.67e-147	5.43e-146	1.67e-147	5.43e-146
chr12_IL23A	460	494	402	38	28	22	1.94e-147	6.31e-146	1.94e-147	6.31e-146
chr3_PLSCR1	5058	5724	4618	1582	1322	1458	2.77e-147	8.98e-146	2.77e-147	8.98e-146
chr17_COL1A1	1404	1662	1346	226	244	164	5.58e-147	1.8e-145	5.58e-147	1.8e-145
chr4_EVC	1642	1532	1424	4820	5092	4860	5.97e-147	1.93e-145	5.97e-147	1.93e-145
chr2_ZEB2	246	230	220	1124	1102	1110	9.4e-147	3.03e-145	9.4e-147	3.03e-145
chr9_PGM5	8	12	10	402	364	348	1.21e-146	3.87e-145	1.21e-146	3.87e-145
chr12_FGD6	7100	6670	5720	1660	1522	1780	1.25e-146	4e-145	1.25e-146	4e-145
chr17_YBX2	532	690	496	40	44	36	1.31e-146	4.19e-145	1.31e-146	4.19e-145
chr1_SLC45A3	972	1074	918	216	224	224	1.9e-146	6.07e-145	1.9e-146	6.07e-145
chr11_RHOD	428	508	418	24	32	40	2.62e-146	8.32e-145	2.62e-146	8.32e-145
chr8_EPPK1	596	518	548	26	34	32	4.24e-146	1.34e-144	4.24e-146	1.34e-144
chr7_FAM40B	964	994	906	2864	2850	2846	6.31e-146	2e-144	6.31e-146	2e-144
chr19_ZNF114	660	710	638	2256	2124	2212	1.76e-145	5.56e-144	1.76e-145	5.56e-144
chr16_ST3GAL2	746	824	678	2308	2412	2304	3.78e-145	1.19e-143	3.78e-145	1.19e-143
chr16_BRD7	2062	2328	1984	5520	5552	5570	4.17e-145	1.31e-143	4.17e-145	1.31e-143
chr16_PDPR	846	900	722	2776	2764	3100	5.72e-145	1.79e-143	5.72e-145	1.79e-143
chr10_AKR1C3	76	92	96	1000	904	808	1.08e-144	3.39e-143	1.08e-144	3.39e-143
chr16_COG4	2360	2710	2254	6340	6686	6414	5.07e-144	1.58e-142	5.07e-144	1.58e-142
chr13_TPT1	47340	55742	48462	19246	20178	18986	8.67e-144	2.7e-142	8.67e-144	2.7e-142
chr1_TUFT1	3310	3520	3142	1220	1206	1218	1.76e-143	5.45e-142	1.76e-143	5.45e-142
chr5_LOC100506548	2868	2996	2676	982	974	1018	2.77e-143	8.59e-142	2.77e-143	8.59e-142
chr2_CLIP4	7134	7114	6204	2428	2362	2496	6.45e-143	2e-141	6.45e-143	2e-141
chr13_ZMYM2	5014	5184	4300	1698	1678	1612	7.66e-143	2.37e-141	7.66e-143	2.37e-141
chr6_TUBB2B	376	446	432	18	12	22	1.09e-142	3.34e-141	1.09e-142	3.34e-141
chr11_DSCAML1	1108	1264	936	3818	4374	3902	1.26e-142	3.86e-141	1.26e-142	3.86e-141
chr14_SIPA1L1	5322	5218	4696	1276	1132	1440	1.62e-142	4.96e-141	1.62e-142	4.96e-141
chr11_TMEM45B	894	948	832	184	160	152	2.51e-142	7.67e-141	2.51e-142	7.67e-141
chr15_RPS27L	762	872	812	2588	2604	2556	3.45e-142	1.05e-140	3.45e-142	1.05e-140
chr1_FBLIM1	2502	2628	2394	854	864	872	3.68e-142	1.12e-140	3.68e-142	1.12e-140
chr4_AREG	398	416	382	28	32	28	5.91e-142	1.8e-140	5.91e-142	1.8e-140
chr19_B3GNT3	910	1144	918	138	172	128	8.33e-142	2.53e-140	8.33e-142	2.53e-140
chr10_SH3PXD2A	212	220	210	972	1050	1084	1.16e-141	3.51e-140	1.16e-141	3.51e-140
chr12_NT5DC3	824	934	760	2472	2554	2682	1.54e-141	4.64e-140	1.54e-141	4.64e-140
chr14_NYNRIN	272	276	252	4	4	4	7.56e-141	2.28e-139	7.56e-141	2.28e-139
chr12_VPS37B	3054	3550	3020	948	1104	1058	9.21e-141	2.77e-139	9.21e-141	2.77e-139
chr8_SH2D4A	4220	4718	4188	1648	1646	1728	1.21e-140	3.62e-139	1.21e-140	3.62e-139
chr1_SYTL1	482	590	460	46	40	26	1.44e-140	4.31e-139	1.44e-140	4.31e-139
chr10_NKX1-2	236	284	228	2	2	0	2.01e-140	6e-139	2.01e-140	6e-139
chr1_CRYZ	3126	3474	3140	8632	8326	8604	2.6e-140	7.75e-139	2.6e-140	7.75e-139
chr16_COQ9	1006	1246	1038	3280	3334	3316	2.65e-140	7.89e-139	2.65e-140	7.89e-139
chr17_EVI2B	38	64	38	594	676	564	3.3e-140	9.77e-139	3.3e-140	9.77e-139
chr12_HMGA2	7742	8386	7242	2984	2926	3188	3.54e-140	1.05e-138	3.54e-140	1.05e-138
chr1_PLA2G4A	180	190	168	892	886	868	4.21e-140	1.24e-138	4.21e-140	1.24e-138
chr9_ANXA1	21026	24248	21082	57222	58184	54864	4.6e-140	1.35e-138	4.6e-140	1.35e-138
chr13_PROSER1	2718	2816	2496	884	936	950	7.28e-140	2.14e-138	7.28e-140	2.14e-138
chr6_SLC17A3	2	0	2	364	320	288	9.94e-140	2.92e-138	9.94e-140	2.92e-138
chr2_CNRIP1	0	0	0	228	274	248	1.07e-139	3.13e-138	1.07e-139	3.13e-138
chr11_IL18	628	670	582	94	106	94	1.1e-139	3.22e-138	1.1e-139	3.22e-138
chr16_SHCBP1	2024	2410	2148	6100	6068	6284	1.19e-139	3.47e-138	1.19e-139	3.47e-138
chr1_PHGDH	1948	2344	1860	408	536	454	1.79e-139	5.21e-138	1.79e-139	5.21e-138
chr22_CSDC2	8	2	14	400	444	356	8.75e-139	2.54e-137	8.75e-139	2.54e-137
chr16_GPR56	848	1064	880	160	178	168	8.82e-139	2.55e-137	8.82e-139	2.55e-137
chr18_IMPA2	658	770	628	2462	2714	2334	1.49e-138	4.31e-137	1.49e-138	4.31e-137
chr1_LIX1L	70	78	54	532	592	592	1.74e-138	5.02e-137	1.74e-138	5.02e-137
chr11_MICAL2	3300	3240	2792	946	1010	990	1.85e-138	5.34e-137	1.85e-138	5.34e-137
chr17_TMEM92	802	1048	810	110	132	98	2.31e-138	6.64e-137	2.31e-138	6.64e-137
chr11_LAYN	282	316	322	6	4	2	4.12e-138	1.18e-136	4.12e-138	1.18e-136
chr2_CAPG	2036	2438	1956	6290	7032	6266	9.53e-138	2.72e-136	9.53e-138	2.72e-136
chr11_ADAMTS15	238	274	228	1034	1136	1074	9.18e-137	2.62e-135	9.18e-137	2.62e-135
chr2_TUBA4A	8090	9324	8346	2618	3112	2840	1.23e-136	3.51e-135	1.23e-136	3.51e-135
chr15_PLCB2	12	12	10	332	320	306	1.31e-136	3.72e-135	1.31e-136	3.72e-135
chr12_DENR	6946	7446	6696	2560	2536	2828	1.55e-136	4.4e-135	1.55e-136	4.4e-135
chr9_PBX3	780	902	784	2364	2414	2478	2.46e-136	6.95e-135	2.46e-136	6.95e-135
chr5_TNIP1	15870	18464	14854	5868	6268	5576	6.46e-136	1.83e-134	6.46e-136	1.83e-134
chr7_PDK4	130	108	92	724	784	750	5.98e-135	1.68e-133	5.98e-135	1.68e-133
chr21_CBS	2302	2410	2106	770	806	778	6.57e-135	1.85e-133	6.57e-135	1.85e-133
chr11_GUCY1A2	6	8	10	342	374	456	1.03e-134	2.9e-133	1.03e-134	2.9e-133
chr17_LRRC37A3	80	126	78	866	974	806	1.03e-134	2.9e-133	1.03e-134	2.9e-133
chr2_OSBPL6	84	74	70	558	556	578	1.46e-134	4.08e-133	1.46e-134	4.08e-133
chr13_LAMP1	9404	10678	9424	3728	4078	3820	2.99e-134	8.34e-133	2.99e-134	8.34e-133
chr12_GABARAPL1	1814	2050	1868	5360	5440	5100	6.62e-134	1.84e-132	6.62e-134	1.84e-132
chr19_LRG1	720	884	662	118	112	104	6.92e-134	1.92e-132	6.92e-134	1.92e-132
chr2_SDC1	4430	5344	4704	1586	1700	1750	1.32e-133	3.67e-132	1.32e-133	3.67e-132
chr1_CTSS	1478	1622	1430	460	410	416	1.68e-133	4.64e-132	1.68e-133	4.64e-132
chr16_BCMO1	48	74	44	504	546	528	2.04e-133	5.64e-132	2.04e-133	5.64e-132
chr16_POLR2C	1802	2064	1838	4852	5004	5196	2.75e-133	7.58e-132	2.75e-133	7.58e-132
chr1_SV2A	450	470	374	38	28	24	4.76e-133	1.31e-131	4.76e-133	1.31e-131
chr10_ALOX5	284	310	222	2	2	0	5.51e-133	1.51e-131	5.51e-133	1.51e-131
chr8_EIF4EBP1	3948	4940	4002	1390	1506	1416	9.86e-133	2.7e-131	9.86e-133	2.7e-131
chr14_PRKCH	430	478	414	1574	1530	1484	1.25e-132	3.41e-131	1.25e-132	3.41e-131
chr16_CYLD	1168	1092	942	4040	3664	4176	1.49e-132	4.08e-131	1.49e-132	4.08e-131
chrX_G6PD	1702	1968	1768	5250	6146	5524	1.58e-132	4.29e-131	1.58e-132	4.29e-131
chr19_C19orf46	358	458	328	14	18	6	3.41e-132	9.27e-131	3.41e-132	9.27e-131
chr12_STYK1	958	1060	894	200	156	150	5.16e-132	1.4e-130	5.16e-132	1.4e-130
chr12_PAN2	374	416	338	1488	1416	1368	7.69e-132	2.08e-130	7.69e-132	2.08e-130
chr17_ABCC3	3182	3550	2756	9792	10970	9468	1.01e-131	2.74e-130	1.01e-131	2.74e-130
chr8_LZTS1	8	2	0	252	292	262	2.85e-131	7.69e-130	2.85e-131	7.69e-130
chr6_LOC100294145	508	596	444	1780	1754	1790	4.61e-131	1.24e-129	4.61e-131	1.24e-129
chr1_C1orf21	0	2	2	240	226	264	7.46e-131	2e-129	7.46e-131	2e-129
chr1_C1orf210	432	452	474	32	34	30	1.15e-130	3.07e-129	1.15e-130	3.07e-129
chr16_CRNDE	40	28	38	422	472	436	2.01e-130	5.38e-129	2.01e-130	5.38e-129
chr10_AFAP1L2	2400	2536	2410	780	852	824	4.09e-130	1.09e-128	4.09e-130	1.09e-128
chr12_ARNTL2	14398	15242	13546	5656	5502	6110	6.5e-130	1.73e-128	6.5e-130	1.73e-128
chr5_RGMB	352	368	322	1526	1348	1390	2.68e-129	7.12e-128	2.68e-129	7.12e-128
chr20_SGK2	64	54	56	590	514	574	3.33e-129	8.84e-128	3.33e-129	8.84e-128
chr14_SPTB	804	848	728	2414	2596	2348	3.87e-129	1.02e-127	3.87e-129	1.02e-127
chr2_C2orf54	196	228	196	0	0	0	4.03e-129	1.07e-127	4.03e-129	1.07e-127
chr8_CSGALNACT1	662	686	578	88	70	102	1.73e-128	4.57e-127	1.73e-128	4.57e-127
chr20_MACROD2	32	42	16	540	474	472	2.41e-128	6.35e-127	2.41e-128	6.35e-127
chr3_FSTL1	14284	14988	13132	5994	5708	5978	1.28e-127	3.35e-126	1.28e-127	3.35e-126
chr11_KIF18A	2092	2114	1886	5384	5236	5652	2.4e-127	6.29e-126	2.4e-127	6.29e-126
chr10_ZNF32	70	106	66	662	676	614	3.84e-127	1.01e-125	3.84e-127	1.01e-125
chr6_CDKN1A	830	980	776	150	186	162	5.18e-127	1.35e-125	5.18e-127	1.35e-125
chr8_MAK16	2168	2398	2132	772	808	828	5.31e-127	1.39e-125	5.31e-127	1.39e-125
chr8_EXTL3	4210	4442	3956	1586	1730	1694	6.46e-127	1.68e-125	6.46e-127	1.68e-125
chr11_ETS1	30588	30616	28054	11272	10536	11794	7.87e-127	2.04e-125	7.87e-127	2.04e-125
chr7_BAIAP2L1	3322	3710	3228	1300	1366	1382	9.23e-127	2.39e-125	9.23e-127	2.39e-125
chr15_ATP10A	898	1074	952	2820	3176	3020	1.2e-126	3.1e-125	1.2e-126	3.1e-125
chr5_DNAH5	4404	3866	3274	734	654	822	1.84e-126	4.76e-125	1.84e-126	4.76e-125
chr7_AGR2	234	260	250	2	6	4	1.87e-126	4.83e-125	1.87e-126	4.83e-125
chr17_ACTG1	159566	184414	158716	66930	72892	72862	1.99e-126	5.12e-125	1.99e-126	5.12e-125
chr5_RAI14	14556	14740	12586	5390	4950	5254	2.53e-126	6.5e-125	2.53e-126	6.5e-125
chr2_SLC35F5	2640	2568	2350	6794	6668	7102	2.83e-126	7.26e-125	2.83e-126	7.26e-125
chrX_RPS6KA6	458	498	442	28	24	52	7.58e-126	1.94e-124	7.58e-126	1.94e-124
chr15_SYNM	926	854	846	2816	2802	2994	7.68e-126	1.96e-124	7.68e-126	1.96e-124
chr4_GPRIN3	8	6	6	246	270	254	2.89e-125	7.37e-124	2.89e-125	7.37e-124
chr4_NFKB1	4404	4620	3958	1566	1720	1730	3.35e-125	8.52e-124	3.35e-125	8.52e-124
chr4_CXCL3	654	886	608	38	40	12	4.05e-125	1.03e-123	4.05e-125	1.03e-123
chr1_LEPRE1	1070	1208	1098	3246	3324	3088	9.4e-125	2.38e-123	9.4e-125	2.38e-123
chrX_SRPX2	1808	2012	1590	528	560	586	1.85e-124	4.67e-123	1.85e-124	4.67e-123
chr7_BLVRA	476	502	436	1514	1630	1512	2.82e-124	7.12e-123	2.82e-124	7.12e-123
chr1_LCK	292	378	298	2	16	10	3.3e-124	8.32e-123	3.3e-124	8.32e-123
chr7_ARL4A	544	648	606	1960	1928	2018	5.68e-124	1.43e-122	5.68e-124	1.43e-122
chr5_TARS	17460	19162	16954	7262	6832	7630	8.66e-124	2.18e-122	8.66e-124	2.18e-122
chr10_AIFM2	20	22	28	330	352	358	1.6e-123	4.02e-122	1.6e-123	4.02e-122
chr20_SIRPA	240	256	246	998	1010	1082	1.74e-123	4.35e-122	1.74e-123	4.35e-122
chr3_CD47	13276	14100	12358	5846	5826	5944	2.29e-123	5.73e-122	2.29e-123	5.73e-122
chr11_DHCR7	6148	6980	6206	2602	2746	2698	3.48e-123	8.67e-122	3.48e-123	8.67e-122
chr11_CDC42EP2	1090	1292	1072	232	296	266	3.51e-123	8.74e-122	3.51e-123	8.74e-122
chr5_SERINC5	1098	1200	1106	3358	3290	3118	4.53e-123	1.12e-121	4.53e-123	1.12e-121
chr3_RAP2B	4776	5084	4390	1926	1994	1874	6.44e-123	1.6e-121	6.44e-123	1.6e-121
chr12_ANKLE2	6544	7118	6406	2650	2752	2908	7.08e-123	1.75e-121	7.08e-123	1.75e-121
chr19_SYDE1	192	226	212	906	1010	954	8.67e-123	2.14e-121	8.67e-123	2.14e-121
chr2_CXCR7	274	324	280	18	8	12	1.22e-122	3.02e-121	1.22e-122	3.02e-121
chr4_LOC152742	0	0	0	210	194	198	1.36e-122	3.34e-121	1.36e-122	3.34e-121
chr6_CNR1	0	0	0	232	200	210	1.9e-122	4.66e-121	1.9e-122	4.66e-121
chr1_SFN	2346	2932	2524	686	816	730	1.93e-122	4.74e-121	1.93e-122	4.74e-121
chr20_FER1L4	3912	4248	3446	1176	1200	982	3.07e-122	7.52e-121	3.07e-122	7.52e-121
chr3_HEG1	1920	1856	1580	5178	5100	5558	3.93e-122	9.6e-121	3.93e-122	9.6e-121
chr16_AMFR	1780	1940	1706	4342	4370	4442	4.72e-122	1.15e-120	4.72e-122	1.15e-120
chr19_HMHA1	1906	2336	1916	520	628	524	4.98e-122	1.21e-120	4.98e-122	1.21e-120
chr9_RXRA	2766	3260	2882	7700	8572	7866	9.29e-122	2.26e-120	9.29e-122	2.26e-120
chr14_SERPINA5	396	476	320	12	20	20	1.17e-121	2.84e-120	1.17e-121	2.84e-120
chr11_NUCB2	552	664	622	2180	2078	2046	1.56e-121	3.77e-120	1.56e-121	3.77e-120
chr17_FBXL20	1346	1338	1124	3444	3688	3694	3.36e-121	8.13e-120	3.36e-121	8.13e-120
chr6_FAXC	376	386	330	1280	1258	1240	5.28e-121	1.27e-119	5.28e-121	1.27e-119
chr17_EVPL	4286	5080	4310	1152	1418	1094	5.95e-121	1.43e-119	5.95e-121	1.43e-119
chr4_CAMK2D	718	738	596	2146	2072	2154	7.62e-121	1.83e-119	7.62e-121	1.83e-119
chr6_DCDC2	2	2	4	220	220	248	1.59e-120	3.82e-119	1.59e-120	3.82e-119
chr2_NEURL3	482	548	372	34	26	30	1.66e-120	3.98e-119	1.66e-120	3.98e-119
chr17_ALDOC	632	750	598	118	128	114	2.84e-120	6.79e-119	2.84e-120	6.79e-119
chr1_CFH	1370	1266	1148	4366	4022	4022	4.64e-120	1.11e-118	4.64e-120	1.11e-118
chr3_GNB4	178	174	118	890	886	968	6.72e-120	1.6e-118	6.72e-120	1.6e-118
chr16_MMP2	26	14	26	362	378	430	7.07e-120	1.68e-118	7.07e-120	1.68e-118
chr21_SLC37A1	652	736	654	104	128	88	1.69e-119	4.02e-118	1.69e-119	4.02e-118
chr1_LRRC7	4	0	2	214	222	252	2.05e-119	4.87e-118	2.05e-119	4.87e-118
chr5_PDE4D	208	178	172	1278	1044	1156	8.53e-119	2.02e-117	8.53e-119	2.02e-117
chr7_PEG10	5300	4986	4726	15186	14960	17418	1.15e-118	2.71e-117	1.15e-118	2.71e-117
chr7_COBL	1322	1286	1086	268	284	312	1.19e-118	2.81e-117	1.19e-118	2.81e-117
chr6_RNF182	86	46	78	806	768	868	2.21e-118	5.2e-117	2.21e-118	5.2e-117
chr5_DPYSL3	3708	4216	3804	9808	9408	9690	2.28e-118	5.35e-117	2.28e-118	5.35e-117
chr6_C6orf132	696	620	584	68	50	78	3.79e-118	8.89e-117	3.79e-118	8.89e-117
chr11_GYLTL1B	360	354	272	14	14	12	4.77e-118	1.12e-116	4.77e-118	1.12e-116
chr7_HOXA3	1266	1516	1182	3474	3754	3596	1.17e-117	2.74e-116	1.17e-117	2.74e-116
chr16_GOT2	5852	6624	5642	13560	13542	13968	1.36e-117	3.18e-116	1.36e-117	3.18e-116
chr5_NUDT12	168	150	122	800	784	772	8.58e-117	2e-115	8.58e-117	2e-115
chr7_INSIG1	8428	9456	7942	3698	3862	3650	3.28e-116	7.64e-115	3.28e-116	7.64e-115
chr13_GJA3	326	322	274	10	14	22	3.73e-116	8.67e-115	3.73e-116	8.67e-115
chr7_FAM20C	1294	1410	1264	4012	5002	4264	4.63e-116	1.07e-114	4.63e-116	1.07e-114
chr16_TMC5	638	738	570	72	110	86	5.5e-116	1.27e-114	5.5e-116	1.27e-114
chr7_SDK1	0	4	2	196	232	228	5.51e-116	1.27e-114	5.51e-116	1.27e-114
chr5_CCNJL	1018	1132	900	222	266	248	5.84e-116	1.35e-114	5.84e-116	1.35e-114
chr6_NT5E	7680	8530	7112	2726	2614	3110	6.28e-116	1.45e-114	6.28e-116	1.45e-114
chr5_F2R	1356	1292	1090	3694	3640	3852	9.52e-116	2.19e-114	9.52e-116	2.19e-114
chr5_ADRB2	594	680	482	74	70	76	1.1e-115	2.52e-114	1.1e-115	2.52e-114
chr16_CACNA1H	598	708	532	2182	2426	2056	1.68e-115	3.86e-114	1.68e-115	3.86e-114
chr4_PDE5A	1076	858	888	3746	3822	3860	2.11e-115	4.82e-114	2.11e-115	4.82e-114
chr9_GLDC	114	116	106	582	636	604	2.59e-115	5.92e-114	2.59e-115	5.92e-114
chr6_FKBP5	2024	2264	1946	5110	4898	5220	2.97e-115	6.76e-114	2.97e-115	6.76e-114
chr17_SOCS7	1186	1118	946	3272	3376	3278	4.53e-115	1.03e-113	4.53e-115	1.03e-113
chr9_C9orf3	1116	1222	1082	2884	3142	2960	7.25e-115	1.65e-113	7.25e-115	1.65e-113
chr2_SLC20A1	4416	4760	4210	1914	1896	1968	1.15e-114	2.61e-113	1.15e-114	2.61e-113
chr8_TNFRSF10A	1744	1776	1576	502	566	576	1.31e-114	2.96e-113	1.31e-114	2.96e-113
chr5_HMGCS1	12188	13132	11634	5288	4862	5304	1.45e-114	3.28e-113	1.45e-114	3.28e-113
chr7_ATG9B	210	204	188	0	0	4	2.92e-114	6.6e-113	2.92e-114	6.6e-113
chr22_C22orf46	738	828	710	2044	2056	2056	3.07e-114	6.92e-113	3.07e-114	6.92e-113
chr22_H1F0	15654	18924	15542	6692	7118	6582	3.25e-114	7.32e-113	3.25e-114	7.32e-113
chr13_TFDP1	5124	5566	4868	2168	2078	2270	3.55e-114	7.98e-113	3.55e-114	7.98e-113
chr16_BBS2	1004	1090	884	2850	2770	2686	7.16e-114	1.61e-112	7.16e-114	1.61e-112
chrX_MPP1	860	986	886	2524	2588	2444	7.55e-114	1.69e-112	7.55e-114	1.69e-112
chr6_MOXD1	14	26	26	452	410	364	8.28e-114	1.85e-112	8.28e-114	1.85e-112
chr17_ALOX12P2	342	304	260	10	10	8	1.08e-113	2.41e-112	1.08e-113	2.41e-112
chr14_CKB	12024	14788	12462	3934	4712	3954	1.71e-113	3.8e-112	1.71e-113	3.8e-112
chr8_LYPLA1	8696	9116	8254	3576	3446	3822	2.03e-113	4.52e-112	2.03e-113	4.52e-112
chr14_FRMD6	6996	6874	6360	2316	2314	2658	3.24e-113	7.2e-112	3.24e-113	7.2e-112
chr2_FAM110C	200	206	182	4	0	2	7.43e-113	1.65e-111	7.43e-113	1.65e-111
chr12_HOXC6	78	76	62	466	508	486	8.27e-113	1.83e-111	8.27e-113	1.83e-111
chr19_SPINT2	15246	18136	15624	6154	6952	6310	1.99e-112	4.39e-111	1.99e-112	4.39e-111
chr16_VAC14	1398	1652	1428	3666	3720	3746	2.15e-112	4.74e-111	2.15e-112	4.74e-111
chr10_NRP1	15942	16308	14794	35836	35808	38560	2.3e-112	5.07e-111	2.3e-112	5.07e-111
chr12_GPRC5A	21950	20442	18214	5902	5784	6884	2.38e-112	5.23e-111	2.38e-112	5.23e-111
chr9_LOC100129034	4424	4690	4202	9710	10204	10164	2.65e-112	5.83e-111	2.65e-112	5.83e-111
chr14_CLMN	4984	4734	4210	1672	1684	1744	2.72e-112	5.95e-111	2.72e-112	5.95e-111
chr11_TMEM132A	6316	7100	5668	1910	2304	1884	3.94e-112	8.62e-111	3.94e-112	8.62e-111
chr7_TES	8580	9026	8082	3622	3810	3924	5.16e-112	1.13e-110	5.16e-112	1.13e-110
chr20_FERMT1	4016	4276	3784	1420	1612	1656	8.49e-112	1.85e-110	8.49e-112	1.85e-110
chr8_BMP1	3248	3478	3102	1240	1336	1180	2.06e-111	4.48e-110	2.06e-111	4.48e-110
chr15_PAK6	1032	1158	932	178	208	134	4.94e-111	1.07e-109	4.94e-111	1.07e-109
chr6_PKIB	486	586	508	82	92	82	6.15e-111	1.34e-109	6.15e-111	1.34e-109
chr10_NMT2	802	862	688	2446	2290	2278	1.51e-110	3.28e-109	1.51e-110	3.28e-109
chr11_MDK	4474	5374	4240	1230	1556	1248	1.66e-110	3.59e-109	1.66e-110	3.59e-109
chr8_PTK2	10942	11262	10228	4816	4726	4870	1.82e-110	3.94e-109	1.82e-110	3.94e-109
chr2_MREG	1260	1498	1284	412	442	428	2.37e-110	5.12e-109	2.37e-110	5.12e-109
chr16_MARVELD3	406	468	434	44	30	54	3.25e-110	7e-109	3.25e-110	7e-109
chr2_TP53I3	778	956	878	180	172	188	3.26e-110	7.02e-109	3.26e-110	7.02e-109
chr11_LPXN	88	98	124	682	722	768	4.08e-110	8.77e-109	4.08e-110	8.77e-109
chr1_AIM1L	320	406	386	6	14	24	5.09e-110	1.09e-108	5.09e-110	1.09e-108
chr12_MSI1	322	354	324	32	36	28	1.31e-109	2.8e-108	1.31e-109	2.8e-108
chr16_FAM192A	1898	2258	2072	5426	5482	5318	1.88e-109	4.02e-108	1.88e-109	4.02e-108
chr5_GLRX	300	322	314	1056	1094	1070	2.38e-109	5.08e-108	2.38e-109	5.08e-108
chr9_KIAA1984	68	72	54	446	486	446	4.22e-109	8.98e-108	4.22e-109	8.98e-108
chr2_TTC7A	2540	3106	2530	826	950	970	5.35e-109	1.14e-107	5.35e-109	1.14e-107
chr17_MYO1D	2058	2188	1832	662	664	562	5.71e-109	1.21e-107	5.71e-109	1.21e-107
chr17_EPN2	4722	5272	4480	2074	2198	2132	9.01e-109	1.91e-107	9.01e-109	1.91e-107
chr12_RSRC2	2782	3168	2638	1146	1174	1194	1.33e-108	2.8e-107	1.33e-108	2.8e-107
chr16_CCDC64B	166	198	172	0	2	0	1.44e-108	3.05e-107	1.44e-108	3.05e-107
chr4_FGG	10	6	8	242	238	224	1.96e-108	4.14e-107	1.96e-108	4.14e-107
chr4_SEL1L3	3672	3732	3236	1438	1430	1388	2.26e-108	4.75e-107	2.26e-108	4.75e-107
chr5_NSUN2	10718	11812	10356	4894	4752	5128	3.2e-108	6.72e-107	3.2e-108	6.72e-107
chr1_IL6R	544	566	528	1574	1564	1618	5.71e-108	1.2e-106	5.71e-108	1.2e-106
chr16_ITFG1	962	1104	956	2556	2544	2586	6.9e-108	1.45e-106	6.9e-108	1.45e-106
chr2_LOC339803	732	706	626	1956	1994	2082	6.96e-108	1.46e-106	6.96e-108	1.46e-106
chr8_SNTB1	388	316	344	1414	1442	1550	7.33e-108	1.53e-106	7.33e-108	1.53e-106
chr13_DOCK9	3884	3710	3460	1046	1034	1264	7.65e-108	1.6e-106	7.65e-108	1.6e-106
chr7_ABCB1	64	62	50	470	434	436	8.31e-108	1.73e-106	8.31e-108	1.73e-106
chr16_ZFP90	1014	982	896	2642	2606	2792	1.42e-107	2.96e-106	1.42e-107	2.96e-106
chr3_KAT2B	300	312	256	994	1032	1046	5.05e-107	1.05e-105	5.05e-107	1.05e-105
chr5_PCDHGB5	240	268	228	10	18	12	8.33e-107	1.73e-105	8.33e-107	1.73e-105
chr22_LIF	3210	3920	3136	1246	1354	1328	1.38e-106	2.86e-105	1.38e-106	2.86e-105
chr7_AZGP1	202	214	158	0	0	2	2.39e-106	4.95e-105	2.39e-106	4.95e-105
chr17_KRBA2	36	48	50	394	386	384	3.23e-106	6.67e-105	3.23e-106	6.67e-105
chr9_SLC28A3	304	286	232	12	8	10	4.32e-106	8.9e-105	4.32e-106	8.9e-105
chr12_DUSP6	1604	1918	1570	546	600	598	5.66e-106	1.17e-104	5.66e-106	1.17e-104
chr10_MAP3K8	1180	1394	1010	302	314	324	5.73e-106	1.18e-104	5.73e-106	1.18e-104
chr5_ANXA6	344	388	290	1152	1192	1136	6.71e-106	1.38e-104	6.71e-106	1.38e-104
chr11_MYEOV	204	264	224	2	8	8	6.95e-106	1.42e-104	6.95e-106	1.42e-104
chr5_PTGER4	484	548	490	88	60	76	8.95e-106	1.83e-104	8.95e-106	1.83e-104
chr19_OLFM2	422	496	456	64	68	52	9.94e-106	2.03e-104	9.94e-106	2.03e-104
chr17_KCTD11	2966	3750	3160	1126	1194	1082	1.79e-105	3.65e-104	1.79e-105	3.65e-104
chr14_ERO1L	17658	17662	15712	7444	7312	7694	2.55e-105	5.2e-104	2.55e-105	5.2e-104
chr18_ATP8B1	2430	2404	2036	812	800	796	3.06e-105	6.23e-104	3.06e-105	6.23e-104
chr2_WDR43	7176	7780	7128	2782	2680	3138	3.49e-105	7.08e-104	3.49e-105	7.08e-104
chr6_DCBLD1	898	942	764	198	214	228	3.51e-105	7.12e-104	3.51e-105	7.12e-104
chr6_RRAGD	308	394	284	1306	1226	1198	4.06e-105	8.22e-104	4.06e-105	8.22e-104
chr10_PPRC1	3102	3548	3098	1256	1334	1396	6.1e-105	1.23e-103	6.1e-105	1.23e-103
chrX_SH3KBP1	2564	2972	2602	1028	1102	1106	6.27e-105	1.27e-103	6.27e-105	1.27e-103
chr9_GALNT12	924	1152	912	260	230	240	8.5e-105	1.71e-103	8.5e-105	1.71e-103
chr5_SQSTM1	7652	9228	7810	19502	21422	19576	1.02e-104	2.06e-103	1.02e-104	2.06e-103
chr17_RAP1GAP2	4976	5178	4526	1980	2174	2162	1.03e-104	2.07e-103	1.03e-104	2.07e-103
chr8_SLC39A4	1062	1444	1164	246	290	252	1.2e-104	2.41e-103	1.2e-104	2.41e-103
chr2_ARHGEF4	482	630	488	66	76	50	2.29e-104	4.59e-103	2.29e-104	4.59e-103
chr19_RAB3D	2526	2670	2210	934	884	968	4.39e-104	8.78e-103	4.39e-104	8.78e-103
chr17_EFNB3	624	654	564	130	134	110	5.51e-104	1.1e-102	5.51e-104	1.1e-102
chr5_RGS14	266	278	238	1034	1062	948	5.61e-104	1.12e-102	5.61e-104	1.12e-102
chr11_SLC43A1	22	36	22	350	474	428	9.3e-104	1.85e-102	9.3e-104	1.85e-102
chr6_PPP1R14C	690	844	752	166	166	176	1.16e-103	2.31e-102	1.16e-103	2.31e-102
chr12_ELK3	3552	3394	2900	1042	1042	1172	2.03e-103	4.04e-102	2.03e-103	4.04e-102
chr10_NEBL	376	366	346	44	30	36	2.67e-103	5.31e-102	2.67e-103	5.31e-102
chr6_PTPRK	12250	11926	10292	4120	4290	4706	4.18e-103	8.28e-102	4.18e-103	8.28e-102
chr5_AP3B1	2546	2786	2350	5616	5692	5854	4.85e-103	9.6e-102	4.85e-103	9.6e-102
chr11_RARRES3	534	608	520	1740	1838	1610	7.71e-103	1.52e-101	7.71e-103	1.52e-101
chr16_FTO	1360	1240	1148	3460	3500	3626	1.08e-102	2.13e-101	1.08e-102	2.13e-101
chr12_TDG	2814	2978	2646	1044	968	1134	1.18e-102	2.32e-101	1.18e-102	2.32e-101
chr10_FGFR2	372	368	384	30	30	42	1.59e-102	3.13e-101	1.59e-102	3.13e-101
chr9_DMRTA1	100	102	94	494	530	534	1.81e-102	3.56e-101	1.81e-102	3.56e-101
chrX_FHL1	442	524	416	1352	1356	1400	2.17e-102	4.26e-101	2.17e-102	4.26e-101
chr1_LMO4	1964	2160	1996	4918	4732	4856	3.01e-102	5.89e-101	3.01e-102	5.89e-101
chr17_PITPNM3	1376	1426	1252	3142	3256	3346	3.99e-102	7.8e-101	3.99e-102	7.8e-101
chr1_LRRC8B	2848	2624	2328	686	736	836	6.43e-102	1.25e-100	6.43e-102	1.25e-100
chr1_ECE1	5196	5628	5176	2116	2362	2352	8.31e-102	1.62e-100	8.31e-102	1.62e-100
chrX_DOCK11	142	136	118	630	624	696	1.05e-101	2.05e-100	1.05e-101	2.05e-100
chr3_ZBED2	196	186	184	0	0	6	1.54e-101	3e-100	1.54e-101	3e-100
chr4_PALLD	13318	13260	11888	5602	5540	5860	1.73e-101	3.35e-100	1.73e-101	3.35e-100
chr16_LONP2	1992	2252	1964	5018	4944	5610	2.23e-101	4.32e-100	2.23e-101	4.32e-100
chr1_GBP6	378	344	314	30	32	24	2.35e-101	4.54e-100	2.35e-101	4.54e-100
chr8_RIMS2	914	930	938	236	232	220	2.99e-101	5.77e-100	2.99e-101	5.77e-100
chr8_TRIB1	2272	2380	2096	888	908	836	7.37e-101	1.42e-99	7.37e-101	1.42e-99
chr8_NAT1	784	820	800	200	202	204	7.62e-101	1.47e-99	7.62e-101	1.47e-99
chr1_TNFRSF25	982	1192	924	272	298	276	1.03e-100	1.98e-99	1.03e-100	1.98e-99
chr17_MRPL45	1338	1692	1360	4072	4042	3788	1.28e-100	2.47e-99	1.28e-100	2.47e-99
chrX_NUDT11	0	0	0	162	152	156	2.12e-100	4.08e-99	2.12e-100	4.08e-99
chr10_PIP4K2A	4064	4366	3632	8682	8864	9216	2.28e-100	4.37e-99	2.28e-100	4.37e-99
chr4_CYTL1	0	2	0	160	190	206	2.67e-100	5.11e-99	2.67e-100	5.11e-99
chr3_IL1RAP	1702	1660	1492	502	554	562	3.71e-100	7.1e-99	3.71e-100	7.1e-99
chr10_ANKRD22	232	216	192	2	0	10	5.38e-100	1.03e-98	5.38e-100	1.03e-98
chr10_DDIT4	28840	33920	28030	10946	12122	9962	7.63e-100	1.46e-98	7.63e-100	1.46e-98
chr6_C6orf174	94	94	82	478	558	542	8.28e-100	1.58e-98	8.28e-100	1.58e-98
chr1_RGL1	416	418	380	1302	1254	1234	1.05e-99	2e-98	1.05e-99	2e-98
chr18_PTPRM	614	534	500	1838	1828	1800	1.26e-99	2.39e-98	1.26e-99	2.39e-98
chr6_MYO6	6044	6068	5406	2520	2516	2640	1.37e-99	2.61e-98	1.37e-99	2.61e-98
chr1_KIAA1522	6532	7054	5988	2656	2990	2666	1.41e-99	2.67e-98	1.41e-99	2.67e-98
chr9_CDKN2B	1918	2028	1832	764	762	774	1.48e-99	2.8e-98	1.48e-99	2.8e-98
chr17_ITGB4	4930	5302	4794	1690	1950	1556	1.94e-99	3.67e-98	1.94e-99	3.67e-98
chr4_HS3ST1	412	454	390	70	74	60	2.05e-99	3.86e-98	2.05e-99	3.86e-98
chr17_SLFN11	864	832	756	2144	2252	2332	2.22e-99	4.17e-98	2.22e-99	4.17e-98
chr16_MVP	3786	4468	3882	10280	11480	9910	2.51e-99	4.71e-98	2.51e-99	4.71e-98
chr9_KLF4	1046	1318	1076	278	290	342	2.84e-99	5.32e-98	2.84e-99	5.32e-98
chr6_TFAP2A	1600	1662	1514	3728	4114	3802	3e-99	5.62e-98	3e-99	5.62e-98
chr4_CFI	2138	2090	2078	5886	5740	5386	3.31e-99	6.19e-98	3.31e-99	6.19e-98
chr13_GAS6	1838	2314	1884	510	654	568	4.18e-99	7.81e-98	4.18e-99	7.81e-98
chr7_ETV1	294	264	208	1196	1148	1370	4.43e-99	8.27e-98	4.43e-99	8.27e-98
chr18_RAB27B	1546	1576	1288	4030	3724	4102	4.66e-99	8.69e-98	4.66e-99	8.69e-98
chr10_ACBD5	2056	2314	1978	4702	4652	4764	5.48e-99	1.02e-97	5.48e-99	1.02e-97
chr16_RPGRIP1L	606	612	564	1700	1622	1736	6.06e-99	1.13e-97	6.06e-99	1.13e-97
chr12_CLEC2B	12	22	16	290	276	254	6.31e-99	1.17e-97	6.31e-99	1.17e-97
chr1_TNFRSF9	738	844	820	178	186	194	1.94e-98	3.6e-97	1.94e-98	3.6e-97
chr15_ALPK3	5228	5272	4672	2086	2284	2152	2e-98	3.71e-97	2e-98	3.71e-97
chr4_MSMO1	7076	7758	7132	3232	3402	3162	2.21e-98	4.1e-97	2.21e-98	4.1e-97
chr8_IMPA1	2234	2308	2098	5096	4934	5220	3.16e-98	5.83e-97	3.16e-98	5.83e-97
chr14_FUT8	5234	5430	4678	2238	2362	2336	3.4e-98	6.26e-97	3.4e-98	6.26e-97
chr16_VPS35	7318	7532	7042	16422	15914	17068	3.96e-98	7.29e-97	3.96e-98	7.29e-97
chr12_CD9	9826	10676	9484	4816	4720	4698	4.46e-98	8.21e-97	4.46e-98	8.21e-97
chr12_TMEM120B	2228	2586	2128	864	936	826	5.74e-98	1.05e-96	5.74e-98	1.05e-96
chr6_CITED2	860	1096	944	2586	2676	2662	1.06e-97	1.95e-96	1.06e-97	1.95e-96
chr17_FASN	34274	36512	31814	13246	15586	15044	1.52e-97	2.78e-96	1.52e-97	2.78e-96
chr8_ADAM28	302	310	222	4	6	16	2.41e-97	4.41e-96	2.41e-97	4.41e-96
chr6_LTB	162	186	140	0	2	0	2.68e-97	4.9e-96	2.68e-97	4.9e-96
chr9_TMEM141	1240	1498	1262	3428	3914	3470	6.01e-97	1.1e-95	6.01e-97	1.1e-95
chr1_MFSD4	438	434	422	58	74	62	7.82e-97	1.42e-95	7.82e-97	1.42e-95
chr12_CLIP1	5814	5720	5050	2188	1984	2254	9.85e-97	1.79e-95	9.85e-97	1.79e-95
chr11_TMEM25	712	806	730	196	196	208	1.63e-96	2.97e-95	1.63e-96	2.97e-95
chr10_ZMIZ1	3526	3838	3178	7744	7996	7608	1.65e-96	3e-95	1.65e-96	3e-95
chr14_PELI2	8	8	16	240	230	222	2.12e-96	3.85e-95	2.12e-96	3.85e-95
chr7_GPR37	6	4	2	192	194	238	2.17e-96	3.93e-95	2.17e-96	3.93e-95
chr2_MFSD6	944	970	784	200	226	244	2.79e-96	5.04e-95	2.79e-96	5.04e-95
chr3_CLDN1	1758	1698	1370	452	490	482	2.94e-96	5.31e-95	2.94e-96	5.31e-95
chr22_MB	526	592	624	84	92	80	2.97e-96	5.35e-95	2.97e-96	5.35e-95
chr6_ZNF165	884	1032	860	192	246	252	3.19e-96	5.75e-95	3.19e-96	5.75e-95
chr17_SMURF2	8306	8496	7560	3696	3558	3800	4.05e-96	7.28e-95	4.05e-96	7.28e-95
chr6_THBS2	244	252	216	1012	1084	1322	4.31e-96	7.74e-95	4.31e-96	7.74e-95
chr20_PYGB	8926	10448	9538	23438	26564	23552	4.65e-96	8.34e-95	4.65e-96	8.34e-95
chr15_RHOV	468	572	448	66	74	42	5.74e-96	1.03e-94	5.74e-96	1.03e-94
chr1_LOC100130417	12	4	0	346	346	254	5.76e-96	1.03e-94	5.76e-96	1.03e-94
chr18_ANKRD29	74	80	62	576	582	472	5.82e-96	1.04e-94	5.82e-96	1.04e-94
chr2_EPHA4	428	448	404	1392	1256	1394	8.24e-96	1.47e-94	8.24e-96	1.47e-94
chr19_AP1M1	1208	1340	1156	2800	3076	2978	1.15e-95	2.05e-94	1.15e-95	2.05e-94
chr16_SDR42E1	394	408	370	66	64	60	1.28e-95	2.28e-94	1.28e-95	2.28e-94
chr13_TSC22D1	6354	7582	6552	3052	3052	2962	2.22e-95	3.95e-94	2.22e-95	3.95e-94
chr19_APOE	370	404	270	22	22	24	2.46e-95	4.37e-94	2.46e-95	4.37e-94
chr2_STRADB	1008	1130	1002	2498	2522	2494	2.71e-95	4.81e-94	2.71e-95	4.81e-94
chr5_ITGA2	6730	5940	5236	1810	1702	1956	2.72e-95	4.81e-94	2.72e-95	4.81e-94
chr16_DOK4	640	784	650	1806	1904	1840	2.93e-95	5.17e-94	2.93e-95	5.17e-94
chr11_CCND1	20936	23018	21600	8516	8604	9830	6.55e-95	1.16e-93	6.55e-95	1.16e-93
chr1_SERINC2	888	1020	952	252	266	284	7.6e-95	1.34e-93	7.6e-95	1.34e-93
chr13_ZDHHC20	5558	5416	4960	2142	2132	2336	9.61e-95	1.69e-93	9.61e-95	1.69e-93
chr15_EID1	4312	5104	4564	10616	10598	10534	1.43e-94	2.51e-93	1.43e-94	2.51e-93
chr14_TTC9	494	540	436	90	100	78	1.86e-94	3.27e-93	1.86e-94	3.27e-93
chr8_RAB11FIP1	9310	9182	8914	4016	4002	4004	6.97e-94	1.22e-92	6.97e-94	1.22e-92
chr6_ADTRP	2454	2724	2288	784	804	618	7.91e-94	1.39e-92	7.91e-94	1.39e-92
chr4_FAM149A	4	12	16	242	246	220	1.77e-93	3.09e-92	1.77e-93	3.09e-92
chr17_NLRP1	258	276	236	18	28	14	2.18e-93	3.81e-92	2.18e-93	3.81e-92
chr12_MARS	7042	7996	6982	3158	3378	3544	3.47e-93	6.06e-92	3.47e-93	6.06e-92
chr5_SH3TC2	364	336	326	28	40	38	4.52e-93	7.87e-92	4.52e-93	7.87e-92
chr4_NAP1L5	218	186	156	2	0	0	6.05e-93	1.05e-91	6.05e-93	1.05e-91
chr3_SLC6A11	238	270	222	24	14	18	6.62e-93	1.15e-91	6.62e-93	1.15e-91
chr5_NOP16	1940	2232	1954	778	860	822	7.46e-93	1.3e-91	7.46e-93	1.3e-91
chr8_CHMP4C	4232	4710	4208	2052	1970	2004	8.18e-93	1.42e-91	8.18e-93	1.42e-91
chr1_EFHD2	12722	15904	13220	5128	5890	5794	8.42e-93	1.46e-91	8.42e-93	1.46e-91
chr21_PCBP3	2	2	6	200	192	170	1.05e-92	1.82e-91	1.05e-92	1.82e-91
chr12_MLXIP	4836	5030	4552	2064	2278	2214	1.48e-92	2.55e-91	1.48e-92	2.55e-91
chr6_MDGA1	28	24	24	336	296	288	1.52e-92	2.62e-91	1.52e-92	2.62e-91
chr13_STK24	3742	4112	3676	1752	1762	1838	2.08e-92	3.58e-91	2.08e-92	3.58e-91
chr8_CTSB	14596	16618	14056	7004	7616	7248	4.39e-92	7.55e-91	4.39e-92	7.55e-91
chr10_RGS10	1492	1828	1566	518	446	408	7.81e-92	1.34e-90	7.81e-92	1.34e-90
chr1_CDKN2C	350	368	284	1160	1216	1076	8.06e-92	1.38e-90	8.06e-92	1.38e-90
chr13_GRTP1	262	266	232	24	24	16	1.42e-91	2.44e-90	1.42e-91	2.44e-90
chr13_TNFRSF19	270	308	268	32	24	34	2.11e-91	3.62e-90	2.11e-91	3.62e-90
chrX_RENBP	14	8	8	208	230	204	2.33e-91	3.99e-90	2.33e-91	3.99e-90
chr11_SPTBN2	1692	1862	1630	634	706	618	2.36e-91	4.04e-90	2.36e-91	4.04e-90
chr4_SOWAHB	196	194	164	2	8	6	2.4e-91	4.09e-90	2.4e-91	4.09e-90
chr22_CLTCL1	556	686	570	1582	1730	1720	4.74e-91	8.08e-90	4.74e-91	8.08e-90
chr8_PLEKHA2	4546	4924	4568	2112	2172	2222	5.25e-91	8.94e-90	5.25e-91	8.94e-90
chr14_JAG2	3044	3506	2938	1244	1418	1362	8.47e-91	1.44e-89	8.47e-91	1.44e-89
chr12_LOC100506844	54	70	72	438	448	408	1.34e-90	2.27e-89	1.34e-90	2.27e-89
chr13_NUDT15	1822	2064	2006	686	698	728	1.61e-90	2.73e-89	1.61e-90	2.73e-89
chrX_CD99L2	1900	2296	1662	5076	5410	4982	1.64e-90	2.78e-89	1.64e-90	2.78e-89
chr13_RASL11A	106	154	142	810	952	752	1.85e-90	3.13e-89	1.85e-90	3.13e-89
chr19_PLAUR	2440	3258	2710	832	968	888	2.07e-90	3.5e-89	2.07e-90	3.5e-89
chr19_TMC4	348	372	274	34	36	26	3.52e-90	5.93e-89	3.52e-90	5.93e-89
chr5_FLJ35946	2	8	6	236	226	186	4.11e-90	6.92e-89	4.11e-90	6.92e-89
chr22_KIAA0930	2820	3296	2892	6620	7162	6628	4.34e-90	7.31e-89	4.34e-90	7.31e-89
chr17_TRAF4	2406	2712	2370	1002	1116	1070	4.56e-90	7.67e-89	4.56e-90	7.67e-89
chr14_GNPNAT1	6092	6858	6048	2862	2930	3134	7.04e-90	1.18e-88	7.04e-90	1.18e-88
chr1_NEXN	2982	3180	3108	7370	7230	8058	1.22e-89	2.05e-88	1.22e-89	2.05e-88
chr5_BRIX1	3264	3694	3342	1488	1578	1562	1.55e-89	2.59e-88	1.55e-89	2.59e-88
chr9_CNTNAP3	46	28	46	368	356	378	1.65e-89	2.75e-88	1.65e-89	2.75e-88
chr6_GJA1	4712	4934	4260	10446	9766	10564	2.57e-89	4.29e-88	2.57e-89	4.29e-88
chr7_SNX10	948	1036	882	2356	2238	2326	2.68e-89	4.47e-88	2.68e-89	4.47e-88
chr4_NAA15	7688	7978	7380	3412	3248	3644	6.27e-89	1.04e-87	6.27e-89	1.04e-87
chr17_SPNS2	312	322	302	32	38	46	6.91e-89	1.15e-87	6.91e-89	1.15e-87
chr7_GLI3	8	6	10	180	190	196	8.36e-89	1.39e-87	8.36e-89	1.39e-87
chr16_MT1X	498	652	562	2148	1986	1816	1.28e-88	2.13e-87	1.28e-88	2.13e-87
chr7_SKAP2	3224	3350	2736	7274	6916	7238	1.28e-88	2.13e-87	1.28e-88	2.13e-87
chr2_ASAP2	4642	4588	4060	1740	1872	1988	1.31e-88	2.18e-87	1.31e-88	2.18e-87
chr17_SYNRG	3458	3646	3168	7324	7118	7292	1.48e-88	2.44e-87	1.48e-88	2.44e-87
chr12_HDAC7	4990	5652	4878	2362	2528	2322	2.15e-88	3.55e-87	2.15e-88	3.55e-87
chr2_FNDC4	258	288	268	28	28	32	2.53e-88	4.17e-87	2.53e-88	4.17e-87
chr12_HIP1R	4000	4412	4180	1628	1832	1592	3.15e-88	5.19e-87	3.15e-88	5.19e-87
chr17_MLLT6	8362	8826	7592	17236	18158	16886	3.53e-88	5.81e-87	3.53e-88	5.81e-87
chr12_HOXC4	40	50	52	368	398	344	4.56e-88	7.5e-87	4.56e-88	7.5e-87
chr16_RBL2	2376	2244	2030	5436	5248	5612	5.07e-88	8.33e-87	5.07e-88	8.33e-87
chr16_MAP1LC3B	1260	1356	1250	3034	2930	2986	5.55e-88	9.1e-87	5.55e-88	9.1e-87
chr17_LOC100499467	3632	4232	3650	1688	1808	1796	8.63e-88	1.41e-86	8.63e-88	1.41e-86
chr12_SLC11A2	3918	3844	3408	1506	1460	1630	1.09e-87	1.78e-86	1.09e-87	1.78e-86
chr17_C17orf76-AS1	23360	27270	23896	11712	12068	11176	1.12e-87	1.82e-86	1.12e-87	1.82e-86
chr7_GRB10	2462	2644	2390	5144	5474	5650	1.15e-87	1.87e-86	1.15e-87	1.87e-86
chrX_STARD8	146	126	138	678	862	738	2.96e-87	4.83e-86	2.96e-87	4.83e-86
chr9_CTSL1	1914	2264	2064	4982	5278	4820	3.26e-87	5.31e-86	3.26e-87	5.31e-86
chr1_NUF2	2104	2426	2022	4656	4816	4626	3.38e-87	5.49e-86	3.38e-87	5.49e-86
chr13_BIVM	236	250	246	906	828	912	5.53e-87	8.99e-86	5.53e-87	8.99e-86
chr16_RANBP10	1198	1220	1088	2634	2868	2762	1.18e-86	1.92e-85	1.18e-86	1.92e-85
chr9_COL27A1	530	550	506	1352	1478	1430	1.2e-86	1.95e-85	1.2e-86	1.95e-85
chr12_OAS1	642	812	526	58	86	94	1.59e-86	2.58e-85	1.59e-86	2.58e-85
chr16_CES2	706	850	664	2074	2394	2044	1.8e-86	2.92e-85	1.8e-86	2.92e-85
chr12_GPR133	80	74	92	462	552	534	1.95e-86	3.14e-85	1.95e-86	3.14e-85
chr1_ATP1B1	8628	9434	7926	4230	3926	3990	1.98e-86	3.2e-85	1.98e-86	3.2e-85
chr16_COG8	514	590	460	1436	1674	1520	2.07e-86	3.34e-85	2.07e-86	3.34e-85
chr17_SLFN5	5170	4540	3996	1510	1440	1568	2.28e-86	3.67e-85	2.28e-86	3.67e-85
chr16_TERF2	728	914	724	2010	2228	2078	2.32e-86	3.73e-85	2.32e-86	3.73e-85
chr5_MEF2C	248	272	222	882	812	910	4.38e-86	7.03e-85	4.38e-86	7.03e-85
chr8_SOX7	522	552	478	126	128	114	4.86e-86	7.8e-85	4.86e-86	7.8e-85
chr1_KIAA1804	1094	1158	1040	2590	2500	2728	8.82e-86	1.41e-84	8.82e-86	1.41e-84
chr16_EXOSC6	788	814	668	1954	2344	2230	1.06e-85	1.69e-84	1.06e-85	1.69e-84
chr12_TRPV4	164	186	154	4	8	6	1.82e-85	2.9e-84	1.82e-85	2.9e-84
chr19_EMP3	744	850	750	1944	2026	1880	2.98e-85	4.75e-84	2.98e-85	4.75e-84
chr17_HOXB8	126	196	118	764	810	738	3.13e-85	4.99e-84	3.13e-85	4.99e-84
chr7_NRCAM	338	292	286	30	22	28	3.27e-85	5.2e-84	3.27e-85	5.2e-84
chr9_IFT74	550	580	470	1516	1440	1444	9.34e-85	1.48e-83	9.34e-85	1.48e-83
chr8_CHCHD7	2190	2578	2224	1012	1000	990	1.4e-84	2.23e-83	1.4e-84	2.23e-83
chr2_MBOAT2	4358	4406	4138	1816	1864	2036	1.83e-84	2.91e-83	1.83e-84	2.91e-83
chr11_TP53I11	908	1076	892	332	322	314	2.09e-84	3.32e-83	2.09e-84	3.32e-83
chr20_ID1	1348	1684	1328	3644	4154	3646	2.57e-84	4.07e-83	2.57e-84	4.07e-83
chr4_SHROOM3	5384	5358	4868	2358	2496	2428	2.59e-84	4.09e-83	2.59e-84	4.09e-83
chr16_NAE1	2440	2682	2430	5092	5358	5364	3.43e-84	5.41e-83	3.43e-84	5.41e-83
chr9_C9orf25	954	1024	930	2268	2446	2256	4.05e-84	6.38e-83	4.05e-84	6.38e-83
chr11_PRCP	2200	2448	2158	4674	4666	4844	5.64e-84	8.89e-83	5.64e-84	8.89e-83
chr8_ENTPD4	2908	2946	2586	1200	1198	1284	5.81e-84	9.14e-83	5.81e-84	9.14e-83
chr8_PUF60	5872	6978	6020	2590	2966	2664	1.15e-83	1.8e-82	1.15e-83	1.8e-82
chr12_OAS2	586	820	496	74	64	48	1.15e-83	1.81e-82	1.15e-83	1.81e-82
chr7_IGFBP3	29096	33238	27300	14486	14696	13488	1.76e-83	2.75e-82	1.76e-83	2.75e-82
chr7_DOCK4	506	390	418	1602	1658	1758	1.79e-83	2.8e-82	1.79e-83	2.8e-82
chr14_SERPINA1	4416	5520	4574	1714	1674	1372	3.12e-83	4.88e-82	3.12e-83	4.88e-82
chr8_AGPAT6	5348	6006	5314	2698	2804	2714	3.51e-83	5.48e-82	3.51e-83	5.48e-82
chr1_GAS5	14772	17314	14974	7850	7830	7820	5.87e-83	9.16e-82	5.87e-83	9.16e-82
chr11_SYT7	454	414	386	44	66	38	8.4e-83	1.31e-81	8.4e-83	1.31e-81
chr6_SLC22A3	384	382	342	1038	1054	1130	8.97e-83	1.4e-81	8.97e-83	1.4e-81
chr12_SLC2A3	54	76	62	580	460	466	1.02e-82	1.58e-81	1.02e-82	1.58e-81
chrX_GPC4	1024	1060	978	312	342	374	1.28e-82	1.98e-81	1.28e-82	1.98e-81
chr2_PPP1R1C	220	192	208	6	12	6	1.77e-82	2.75e-81	1.77e-82	2.75e-81
chr10_ADAM12	436	360	344	1256	1300	1338	1.78e-82	2.75e-81	1.78e-82	2.75e-81
chr6_ROS1	406	350	328	44	28	26	1.94e-82	3e-81	1.94e-82	3e-81
chr1_WNT9A	188	170	200	4	4	4	2.39e-82	3.7e-81	2.39e-82	3.7e-81
chr9_C5	88	72	82	438	430	474	2.91e-82	4.5e-81	2.91e-82	4.5e-81
chr13_NUPL1	3976	4158	3764	1710	1762	1944	3.55e-82	5.47e-81	3.55e-82	5.47e-81
chr17_SLC43A2	1046	1310	1026	372	362	390	3.99e-82	6.14e-81	3.99e-82	6.14e-81
chr1_PRKACB	1572	1588	1376	3414	3362	3660	4.12e-82	6.35e-81	4.12e-82	6.35e-81
chr4_LOC100499177	2014	2416	1888	816	864	886	4.13e-82	6.35e-81	4.13e-82	6.35e-81
chr4_SNHG8	1662	1938	1736	688	744	732	4.35e-82	6.68e-81	4.35e-82	6.68e-81
chr18_C18orf25	4984	4668	4682	1926	1914	2046	5.95e-82	9.13e-81	5.95e-82	9.13e-81
chr8_TONSL	3266	3806	3256	1538	1666	1596	6.16e-82	9.44e-81	6.16e-82	9.44e-81
chr1_ACOT11	394	428	334	58	68	44	7.94e-82	1.22e-80	7.94e-82	1.22e-80
chr3_BCHE	122	138	146	0	0	0	8.72e-82	1.33e-80	8.72e-82	1.33e-80
chr17_AATF	4974	5652	4988	10284	10648	10436	1.36e-81	2.07e-80	1.36e-81	2.07e-80
chr12_ADIPOR2	8148	8584	7622	3974	3872	4190	2.78e-81	4.24e-80	2.78e-81	4.24e-80
chr11_BACE1	1330	1452	1288	2846	2992	2954	2.96e-81	4.51e-80	2.96e-81	4.51e-80
chr11_CTSF	682	844	730	2170	2478	2064	3.16e-81	4.81e-80	3.16e-81	4.81e-80
chr6_PPARD	1964	2210	1854	826	834	730	3.65e-81	5.55e-80	3.65e-81	5.55e-80
chr5_FAM196B	2	0	0	150	124	154	3.97e-81	6.04e-80	3.97e-81	6.04e-80
chr9_LHX6	160	168	152	4	10	2	4.66e-81	7.07e-80	4.66e-81	7.07e-80
chr17_USP43	1312	1428	1248	514	552	548	4.92e-81	7.46e-80	4.92e-81	7.46e-80
chr17_ITGB3	714	612	588	1912	1920	1866	6.27e-81	9.49e-80	6.27e-81	9.49e-80
chr12_LARP4	5870	5928	5304	2578	2508	2790	1.14e-80	1.73e-79	1.14e-80	1.73e-79
chr4_GALNT7	11110	11186	10306	4868	4570	5232	1.86e-80	2.8e-79	1.86e-80	2.8e-79
chrX_EBP	2202	2736	2352	952	1024	968	2.5e-80	3.77e-79	2.5e-80	3.77e-79
chr7_LOC154860	172	168	146	6	8	2	2.74e-80	4.13e-79	2.74e-80	4.13e-79
chrX_DLG3	2144	2370	1938	950	910	958	3.77e-80	5.68e-79	3.77e-80	5.68e-79
chr1_NFIA	344	360	334	62	66	60	4.47e-80	6.73e-79	4.47e-80	6.73e-79
chr1_HHLA3	772	912	752	2064	2332	2028	4.92e-80	7.39e-79	4.92e-80	7.39e-79
chr5_ANKRD33B	3852	3554	3318	1446	1354	1452	5.11e-80	7.67e-79	5.11e-80	7.67e-79
chr9_COL15A1	252	228	214	14	18	22	5.36e-80	8.03e-79	5.36e-80	8.03e-79
chr3_CDV3	17114	19238	17494	8596	8234	9110	5.81e-80	8.69e-79	5.81e-80	8.69e-79
chr1_IKBKE	1820	2148	1756	718	750	626	6.09e-80	9.11e-79	6.09e-80	9.11e-79
chr2_KRCC1	688	874	780	2292	2110	2142	7.17e-80	1.07e-78	7.17e-80	1.07e-78
chr13_UCHL3	1842	2280	1936	822	802	802	7.66e-80	1.14e-78	7.66e-80	1.14e-78
chr20_C20orf151	114	132	132	0	0	0	9.99e-80	1.49e-78	9.99e-80	1.49e-78
chr8_RRM2B	2276	2208	1990	4972	4776	5274	1.04e-79	1.55e-78	1.04e-79	1.55e-78
chr11_NEAT1	11960	12820	9642	30656	31816	27760	1.14e-79	1.7e-78	1.14e-79	1.7e-78
chr12_C12orf29	1460	1548	1370	576	602	630	1.64e-79	2.44e-78	1.64e-79	2.44e-78
chr2_C2orf68	910	1044	844	2188	2290	2128	2.19e-79	3.24e-78	2.19e-79	3.24e-78
chr7_ANKMY2	560	584	440	1594	1538	1478	4.92e-79	7.29e-78	4.92e-79	7.29e-78
chr17_MYBBP1A	7272	8470	7466	3528	3898	3742	6.23e-79	9.22e-78	6.23e-79	9.22e-78
chr6_TAP1	592	670	542	1548	1680	1508	6.59e-79	9.75e-78	6.59e-79	9.75e-78
chr2_XDH	282	276	262	36	36	36	7.36e-79	1.09e-77	7.36e-79	1.09e-77
chr18_SERPINB7	202	246	176	6	6	18	7.82e-79	1.15e-77	7.82e-79	1.15e-77
chr16_VPS4A	1830	2296	1998	4584	5126	4964	8.12e-79	1.2e-77	8.12e-79	1.2e-77
chr9_GSN	2736	3330	2656	1196	1306	1186	8.85e-79	1.3e-77	8.85e-79	1.3e-77
chr11_PGM2L1	2770	2476	2242	876	796	882	1.02e-78	1.5e-77	1.02e-78	1.5e-77
chr2_PSD4	942	1164	894	288	340	318	1.04e-78	1.52e-77	1.04e-78	1.52e-77
chr2_NRP2	4912	5024	4626	9508	10104	9990	1.06e-78	1.55e-77	1.06e-78	1.55e-77
chr16_TERF2IP	696	902	746	2052	2202	2004	1.69e-78	2.48e-77	1.69e-78	2.48e-77
chr7_LFNG	576	692	520	1632	2020	1820	2.63e-78	3.86e-77	2.63e-78	3.86e-77
chr17_HIC1	282	282	286	24	24	40	2.69e-78	3.93e-77	2.69e-78	3.93e-77
chr10_SVIL	12840	12900	11500	6216	5928	6102	2.93e-78	4.28e-77	2.93e-78	4.28e-77
chr16_SNX29	488	508	438	1218	1340	1256	4.24e-78	6.2e-77	4.24e-78	6.2e-77
chr4_TRIM2	2902	2540	2384	750	610	794	4.37e-78	6.38e-77	4.37e-78	6.38e-77
chr16_CHST6	572	526	510	122	98	106	4.87e-78	7.09e-77	4.87e-78	7.09e-77
chr7_CCDC71L	2616	2844	2532	5716	5572	5396	5.16e-78	7.51e-77	5.16e-78	7.51e-77
chr19_ZNF788	230	228	226	764	756	740	5.49e-78	7.99e-77	5.49e-78	7.99e-77
chr18_CHST9	2	4	4	156	136	150	7.55e-78	1.1e-76	7.55e-78	1.1e-76
chr2_CEBPZ	4966	5678	5196	2436	2456	2622	8.15e-78	1.18e-76	8.15e-78	1.18e-76
chr13_GPR180	1236	1276	1192	432	404	482	8.89e-78	1.29e-76	8.89e-78	1.29e-76
chr20_FLRT3	298	222	230	1004	1074	1108	1.03e-77	1.5e-76	1.03e-77	1.5e-76
chr2_KANSL1L	972	960	820	2380	2246	2238	1.18e-77	1.71e-76	1.18e-77	1.71e-76
chr5_RAD50	898	880	784	2176	2026	2204	1.31e-77	1.9e-76	1.31e-77	1.9e-76
chr4_ABCE1	10124	10926	9998	4488	4438	5154	2.04e-77	2.94e-76	2.04e-77	2.94e-76
chr2_ATOH8	0	6	4	134	154	148	2.16e-77	3.11e-76	2.16e-77	3.11e-76
chr1_CR2	164	166	136	6	0	8	2.85e-77	4.1e-76	2.85e-77	4.1e-76
chr4_ANXA10	12	16	24	278	390	292	3.57e-77	5.13e-76	3.57e-77	5.13e-76
chr8_EYA1	152	186	154	10	0	8	4.63e-77	6.66e-76	4.63e-77	6.66e-76
chr1_TMEM56	1692	1670	1600	3976	3924	4592	4.83e-77	6.94e-76	4.83e-77	6.94e-76
chr11_B4GALNT4	2422	2850	2504	1032	1174	1140	4.92e-77	7.06e-76	4.92e-77	7.06e-76
chr12_GDF11	1262	1406	1212	538	534	526	6.14e-77	8.8e-76	6.14e-77	8.8e-76
chrX_L1CAM	230	264	196	22	24	22	6.56e-77	9.39e-76	6.56e-77	9.39e-76
chr16_ITPRIPL2	4530	4586	4134	2084	2080	2230	7.33e-77	1.05e-75	7.33e-77	1.05e-75
chr22_WNT7B	2698	2786	2428	5386	6226	5962	8.03e-77	1.15e-75	8.03e-77	1.15e-75
chr1_S100A14	144	180	134	2	2	8	9.56e-77	1.36e-75	9.56e-77	1.36e-75
chr8_LOXL2	19492	20776	18472	9046	9854	10352	1.18e-76	1.68e-75	1.18e-76	1.68e-75
chr8_SDC2	172	268	186	2	2	10	1.27e-76	1.81e-75	1.27e-76	1.81e-75
chr12_SBNO1	7048	6718	6106	2970	2714	2938	1.46e-76	2.08e-75	1.46e-76	2.08e-75
chr12_C12orf59	8	18	14	194	184	192	1.53e-76	2.17e-75	1.53e-76	2.17e-75
chr10_CNNM1	30	30	36	278	288	254	1.83e-76	2.59e-75	1.83e-76	2.59e-75
chr5_SYNPO	3006	3238	2892	1460	1522	1450	3.29e-76	4.67e-75	3.29e-76	4.67e-75
chr10_HABP2	2	2	2	278	226	168	5.27e-76	7.47e-75	5.27e-76	7.47e-75
chr20_RIN2	4112	4422	4008	2090	2130	2160	6e-76	8.49e-75	6e-76	8.49e-75
chr12_SMAGP	1472	1770	1516	636	630	670	7.14e-76	1.01e-74	7.14e-76	1.01e-74
chr15_NR2F2	3554	4034	3562	7214	7622	7396	7.78e-76	1.1e-74	7.78e-76	1.1e-74
chr2_PRKD3	5624	5462	4866	2348	2346	2556	1.33e-75	1.88e-74	1.33e-75	1.88e-74
chr2_ANXA4	2574	2790	2540	5830	6060	5416	1.46e-75	2.05e-74	1.46e-75	2.05e-74
chr17_RHBDF2	3024	3340	2872	1180	1410	1392	1.61e-75	2.27e-74	1.61e-75	2.27e-74
chr1_MTR	5154	5338	4520	10188	9932	10294	2.21e-75	3.11e-74	2.21e-75	3.11e-74
chr2_IGFBP2	234	346	296	20	26	22	3.18e-75	4.47e-74	3.18e-75	4.47e-74
chr16_ELMO3	1040	1260	1050	384	430	376	3.24e-75	4.55e-74	3.24e-75	4.55e-74
chr17_CANT1	5040	5864	5132	2680	2660	2646	3.47e-75	4.87e-74	3.47e-75	4.87e-74
chr9_PTCH1	522	506	434	1280	1288	1304	3.82e-75	5.35e-74	3.82e-75	5.35e-74
chr4_PTPN13	5314	4906	4538	11714	11192	12430	4.88e-75	6.82e-74	4.88e-75	6.82e-74
chr7_CPVL	1434	1690	1488	3236	3356	3276	7.72e-75	1.08e-73	7.72e-75	1.08e-73
chr7_MYH16	332	308	314	26	48	34	1.09e-74	1.53e-73	1.09e-74	1.53e-73
chr16_CIAPIN1	1846	2248	1842	4040	4262	4362	1.57e-74	2.2e-73	1.57e-74	2.2e-73
chr1_RIMKLA	486	390	368	1404	1438	1594	1.82e-74	2.53e-73	1.82e-74	2.53e-73
chr17_ALDH3A2	2040	2312	2006	980	970	920	1.84e-74	2.55e-73	1.84e-74	2.55e-73
chr22_PIK3IP1	438	508	386	102	96	98	2.25e-74	3.13e-73	2.25e-74	3.13e-73
chr16_EDC4	2930	3190	2780	6074	7238	6616	2.63e-74	3.65e-73	2.63e-74	3.65e-73
chr1_EPHA2	5906	6776	5828	3170	3228	3198	2.7e-74	3.75e-73	2.7e-74	3.75e-73
chr2_LANCL1	1624	1488	1272	3570	3704	3760	3.09e-74	4.28e-73	3.09e-74	4.28e-73
chr1_ERRFI1	28292	31126	26774	15676	15106	15344	3.7e-74	5.12e-73	3.7e-74	5.12e-73
chr5_KIF20A	4150	4430	4152	8318	8450	8532	4.78e-74	6.61e-73	4.78e-74	6.61e-73
chr17_LOC100507246	10392	11490	10176	5366	5828	5548	5.38e-74	7.43e-73	5.38e-74	7.43e-73
chr5_ERAP1	2772	2772	2372	5540	5484	5786	5.57e-74	7.69e-73	5.57e-74	7.69e-73
chr6_SPDEF	158	250	194	6	8	4	6.32e-74	8.71e-73	6.32e-74	8.71e-73
chr5_DIAPH1	15682	16570	14838	8212	8210	8650	7.23e-74	9.96e-73	7.23e-74	9.96e-73
chr4_RCHY1	1518	1502	1386	604	600	600	8.91e-74	1.23e-72	8.91e-74	1.23e-72
chr16_LOC100130894	44	66	48	372	446	350	1.02e-73	1.4e-72	1.02e-73	1.4e-72
chrY_CD24	16836	18706	17482	37662	37052	35304	1.33e-73	1.82e-72	1.33e-73	1.82e-72
chr13_IPO5	13394	13894	12564	6612	6584	7170	1.52e-73	2.08e-72	1.52e-73	2.08e-72
chrX_KLHL13	108	112	106	452	442	494	1.55e-73	2.12e-72	1.55e-73	2.12e-72
chr3_CHDH	910	930	832	326	326	336	1.82e-73	2.5e-72	1.82e-73	2.5e-72
chr14_NFKBIA	7448	8820	6728	3548	3612	3336	4.54e-73	6.21e-72	4.54e-73	6.21e-72
chr20_ACSS1	18	16	26	226	212	214	1e-72	1.37e-71	1e-72	1.37e-71
chrX_KDM6A	4114	4166	3406	1686	1574	1772	1.28e-72	1.75e-71	1.28e-72	1.75e-71
chr8_LOC100131726	140	156	134	8	4	6	1.35e-72	1.84e-71	1.35e-72	1.84e-71
chr16_PSKH1	1290	1468	1254	2864	3258	2944	1.71e-72	2.33e-71	1.71e-72	2.33e-71
chr13_KLF5	2946	3050	2580	1206	1138	1332	2.23e-72	3.03e-71	2.23e-72	3.03e-71
chr1_GNG4	1506	1702	1376	3130	3154	3250	2.29e-72	3.11e-71	2.29e-72	3.11e-71
chr9_HSDL2	2022	1972	1904	4466	4196	4560	3.88e-72	5.27e-71	3.88e-72	5.27e-71
chr20_KIAA0889	1246	1142	1042	2694	2770	2848	6.13e-72	8.32e-71	6.13e-72	8.32e-71
chr10_GOLGA7B	178	180	168	16	14	8	6.94e-72	9.41e-71	6.94e-72	9.41e-71
chr10_TACC2	394	498	458	1210	1268	1276	7.24e-72	9.8e-71	7.24e-72	9.8e-71
chr9_AK3	1216	1342	1234	2678	2656	2748	7.73e-72	1.05e-70	7.73e-72	1.05e-70
chr17_TMEM102	926	1124	1006	360	360	326	8.2e-72	1.11e-70	8.2e-72	1.11e-70
chrX_CUL4B	6186	6092	5768	12244	12060	12650	1.19e-71	1.6e-70	1.19e-71	1.6e-70
chr2_ST3GAL5	538	616	560	1646	1708	1452	1.2e-71	1.61e-70	1.2e-71	1.61e-70
chr6_GPR115	202	252	204	26	26	20	1.31e-71	1.76e-70	1.31e-71	1.76e-70
chr1_SLAMF7	2678	2876	2690	1220	1056	1200	1.44e-71	1.94e-70	1.44e-71	1.94e-70
chr9_KLF9	240	314	206	878	854	884	2.74e-71	3.69e-70	2.74e-71	3.69e-70
chr2_PKDCC	72	66	68	422	404	356	3.46e-71	4.65e-70	3.46e-71	4.65e-70
chr3_LAMP3	500	468	384	28	20	56	3.68e-71	4.94e-70	3.68e-71	4.94e-70
chr7_TNRC18	6292	6802	5784	12318	14546	13378	4.96e-71	6.66e-70	4.96e-71	6.66e-70
chr1_VWA1	2166	2750	2256	710	934	802	7.1e-71	9.51e-70	7.1e-71	9.51e-70
chr12_PXN	14608	16572	14420	7008	8068	7768	7.25e-71	9.7e-70	7.25e-71	9.7e-70
chr1_GLIS1	0	4	2	114	138	126	7.31e-71	9.77e-70	7.31e-71	9.77e-70
chr7_TSPAN13	2908	3196	2858	1424	1342	1250	9.99e-71	1.33e-69	9.99e-71	1.33e-69
chr12_POLR3B	1430	1476	1320	582	630	594	1.1e-70	1.47e-69	1.1e-70	1.47e-69
chr17_SREBF1	5558	6134	5260	2358	2854	2546	1.13e-70	1.51e-69	1.13e-70	1.51e-69
chr6_EDN1	1036	1176	900	386	374	378	1.16e-70	1.54e-69	1.16e-70	1.54e-69
chr15_STRA6	326	374	308	52	74	54	1.16e-70	1.54e-69	1.16e-70	1.54e-69
chr19_KCNK6	244	228	160	8	8	12	1.51e-70	2.01e-69	1.51e-70	2.01e-69
chr17_CHRNB1	1234	1254	1148	448	512	474	3.14e-70	4.16e-69	3.14e-70	4.16e-69
chr8_PLEC	41100	44128	39282	17712	21424	19060	3.58e-70	4.75e-69	3.58e-70	4.75e-69
chr6_TPBG	2978	3376	2930	1516	1598	1544	3.77e-70	4.99e-69	3.77e-70	4.99e-69
chr3_CDCP1	11986	12606	10468	5936	6108	6274	4.24e-70	5.62e-69	4.24e-70	5.62e-69
chr17_DDX52	2726	3006	2680	5544	5418	5496	4.38e-70	5.79e-69	4.38e-70	5.79e-69
chr15_MEIS2	552	634	532	1336	1384	1340	4.66e-70	6.16e-69	4.66e-70	6.16e-69
chr12_FAM113B	5448	6336	5436	2760	3036	2952	4.94e-70	6.51e-69	4.94e-70	6.51e-69
chr21_RIPK4	1846	2168	1854	3954	4494	4146	7.12e-70	9.38e-69	7.12e-70	9.38e-69
chr2_GLS	16396	16202	15796	35164	33170	37326	8e-70	1.05e-68	8e-70	1.05e-68
chr1_SELENBP1	830	980	726	260	266	228	8.16e-70	1.07e-68	8.16e-70	1.07e-68
chr19_S1PR2	536	608	492	166	158	150	9.12e-70	1.2e-68	9.12e-70	1.2e-68
chr17_SYNGR2	3258	3928	3116	1348	1606	1510	9.86e-70	1.3e-68	9.86e-70	1.3e-68
chr17_FLII	26046	29642	25428	13274	14864	14456	1.24e-69	1.62e-68	1.24e-69	1.62e-68
chr6_MAN1A1	588	540	512	1898	1544	1784	1.3e-69	1.71e-68	1.3e-69	1.71e-68
chr3_FNDC3B	14696	13142	11868	5230	5044	5694	2.05e-69	2.68e-68	2.05e-69	2.68e-68
chr17_THRA	604	534	572	1552	1734	1620	2.8e-69	3.66e-68	2.8e-69	3.66e-68
chr20_DNMT3B	1190	1340	1110	502	506	526	3e-69	3.92e-68	3e-69	3.92e-68
chr13_EPSTI1	438	536	368	78	54	46	3.38e-69	4.42e-68	3.38e-69	4.42e-68
chr15_CPEB1	2	6	2	138	126	124	3.73e-69	4.87e-68	3.73e-69	4.87e-68
chr17_CDK12	5952	5880	5008	11592	11394	12086	4.7e-69	6.12e-68	4.7e-69	6.12e-68
chr16_OGFOD1	1618	1684	1506	3312	3240	3566	5.84e-69	7.61e-68	5.84e-69	7.61e-68
chr2_TRPM8	28	32	28	242	216	248	7.08e-69	9.22e-68	7.08e-69	9.22e-68
chr2_NGEF	868	964	848	302	360	322	1e-68	1.3e-67	1e-68	1.3e-67
chr5_BRD8	2242	2668	2174	4842	4814	4692	1.11e-68	1.44e-67	1.11e-68	1.44e-67
chr9_NOTCH1	1702	1900	1610	3582	4008	3574	1.18e-68	1.53e-67	1.18e-68	1.53e-67
chr7_HIBADH	3016	3404	2926	6472	6376	6004	1.29e-68	1.67e-67	1.29e-68	1.67e-67
chr22_PMM1	426	558	416	1326	1404	1250	1.33e-68	1.72e-67	1.33e-68	1.72e-67
chr11_SNHG1	4754	5324	4680	2600	2606	2648	2.42e-68	3.13e-67	2.42e-68	3.13e-67
chr11_TPP1	1738	1836	1490	3582	3572	3466	2.48e-68	3.2e-67	2.48e-68	3.2e-67
chr1_ERO1LB	258	240	182	820	774	852	3.01e-68	3.89e-67	3.01e-68	3.89e-67
chr2_ATL2	5290	5418	4870	2716	2692	2718	3.67e-68	4.73e-67	3.67e-68	4.73e-67
chr16_RSPRY1	1104	1076	964	2448	2312	2556	4.47e-68	5.76e-67	4.47e-68	5.76e-67
chr9_CNTNAP3B	24	42	28	230	246	234	5.57e-68	7.17e-67	5.57e-68	7.17e-67
chr5_PHF15	2440	2688	2386	4812	4974	4780	5.74e-68	7.39e-67	5.74e-68	7.39e-67
chr3_KALRN	432	458	384	98	106	76	6.2e-68	7.97e-67	6.2e-68	7.97e-67
chr12_SLCO1B3	1404	1432	1234	574	576	590	6.29e-68	8.08e-67	6.29e-68	8.08e-67
chr6_RUNX2	2618	2408	2160	5334	5414	5414	7.71e-68	9.89e-67	7.71e-68	9.89e-67
chr7_ABHD11	1802	2220	1750	748	842	834	9.2e-68	1.18e-66	9.2e-68	1.18e-66
chr3_TADA3	1284	1526	1260	2808	3032	2836	1.14e-67	1.46e-66	1.14e-67	1.46e-66
chr12_GSG1	104	98	68	438	534	462	1.15e-67	1.47e-66	1.15e-67	1.47e-66
chr13_ELF1	2924	2818	2598	1208	1292	1310	1.34e-67	1.72e-66	1.34e-67	1.72e-66
chr14_EML1	44	40	34	244	250	264	2.03e-67	2.59e-66	2.03e-67	2.59e-66
chr1_FAM102B	948	968	770	2246	2070	2284	2.6e-67	3.32e-66	2.6e-67	3.32e-66
chr3_ZNF502	2	2	0	110	108	130	2.87e-67	3.65e-66	2.87e-67	3.65e-66
chrX_TLR8-AS1	366	376	326	982	922	1044	3.36e-67	4.28e-66	3.36e-67	4.28e-66
chr11_BARX2	200	318	222	18	10	16	4.2e-67	5.35e-66	4.2e-67	5.35e-66
chr1_PVRL4	144	180	132	10	6	8	5.21e-67	6.62e-66	5.21e-67	6.62e-66
chr16_KATNB1	1256	1516	1204	2952	3580	3190	7.57e-67	9.61e-66	7.57e-67	9.61e-66
chr17_CYTH1	1734	2054	1680	762	856	810	8.51e-67	1.08e-65	8.51e-67	1.08e-65
chr8_ADAM9	33390	33936	30702	16606	15590	17484	8.89e-67	1.13e-65	8.89e-67	1.13e-65
chr2_GRHL1	830	834	724	244	232	286	8.9e-67	1.13e-65	8.9e-67	1.13e-65
chr10_C10orf47	1756	2124	1938	632	654	794	1.02e-66	1.29e-65	1.02e-66	1.29e-65
chr16_CPNE7	1050	1102	1012	2646	2986	2442	1.04e-66	1.31e-65	1.04e-66	1.31e-65
chr22_LOC100271722	0	10	0	156	132	182	1.16e-66	1.46e-65	1.16e-66	1.46e-65
chr2_LOC151534	66	80	62	406	360	346	1.37e-66	1.73e-65	1.37e-66	1.73e-65
chr16_CSNK2A2	1130	1302	1092	2494	2396	2562	2.31e-66	2.91e-65	2.31e-66	2.91e-65
chrX_MUM1L1	96	130	122	0	0	2	2.36e-66	2.97e-65	2.36e-66	2.97e-65
chr11_C11orf71	78	90	78	368	346	374	3.98e-66	5e-65	3.98e-66	5e-65
chr22_SH3BP1	1124	1402	1060	394	466	410	4.26e-66	5.35e-65	4.26e-66	5.35e-65
chr1_ZNF238	1670	1958	1656	3428	3570	3478	6.07e-66	7.62e-65	6.07e-66	7.62e-65
chr7_LOC728743	84	76	58	414	530	414	6.78e-66	8.5e-65	6.78e-66	8.5e-65
chr9_C9orf84	1354	1344	1254	3034	2810	2886	7.1e-66	8.9e-65	7.1e-66	8.9e-65
chr9_TUBBP5	162	190	194	12	14	16	9.16e-66	1.15e-64	9.16e-66	1.15e-64
chr1_BRP44	1068	1242	1060	2374	2390	2312	9.33e-66	1.17e-64	9.33e-66	1.17e-64
chr8_SAMD12	890	756	680	198	176	192	9.42e-66	1.18e-64	9.42e-66	1.18e-64
chr13_POLR1D	2574	2928	2538	1336	1372	1370	9.65e-66	1.21e-64	9.65e-66	1.21e-64
chr13_RFC3	2590	2888	2638	1332	1330	1368	1.02e-65	1.27e-64	1.02e-65	1.27e-64
chr14_RBM23	802	1022	860	2150	2258	2054	1.1e-65	1.37e-64	1.1e-65	1.37e-64
chr16_SF3B3	9726	10282	9000	17348	17800	18748	1.19e-65	1.48e-64	1.19e-65	1.48e-64
chr5_CXXC5	988	1218	1042	2386	2710	2474	1.24e-65	1.55e-64	1.24e-65	1.55e-64
chrX_LOC92249	358	356	346	1042	960	958	1.53e-65	1.9e-64	1.53e-65	1.9e-64
chr12_ARL6IP4	4062	4954	4146	2120	2146	1948	2.13e-65	2.64e-64	2.13e-65	2.64e-64
chr6_SASH1	1266	1424	1184	2868	2636	2952	2.25e-65	2.8e-64	2.25e-65	2.8e-64
chr17_PSMB3	4544	5460	4662	9950	10048	9444	2.73e-65	3.38e-64	2.73e-65	3.38e-64
chr16_C16orf48	176	260	184	854	1038	816	2.83e-65	3.51e-64	2.83e-65	3.51e-64
chr9_APBA1	98	96	98	388	396	430	3.11e-65	3.84e-64	3.11e-65	3.84e-64
chr13_N4BP2L2	2342	2364	2120	1094	1110	1104	4.15e-65	5.13e-64	4.15e-65	5.13e-64
chr4_OCIAD2	5432	6262	5388	3048	3042	2942	4.65e-65	5.74e-64	4.65e-65	5.74e-64
chr4_PKD2	1034	1014	810	2286	2226	2362	5.3e-65	6.53e-64	5.3e-65	6.53e-64
chr10_RHOBTB1	922	1016	934	1996	2040	2024	5.63e-65	6.94e-64	5.63e-65	6.94e-64
chr17_FAM101B	1866	2034	1980	3970	4164	4408	5.74e-65	7.06e-64	5.74e-65	7.06e-64
chr5_UBTD2	2854	3082	2690	1306	1120	1342	7.74e-65	9.52e-64	7.74e-65	9.52e-64
chr1_SCCPDH	1342	1402	1290	2682	2724	2742	8.11e-65	9.97e-64	8.11e-65	9.97e-64
chr3_IGF2BP2	7858	8042	7190	3960	4066	4274	9.43e-65	1.16e-63	9.43e-65	1.16e-63
chr1_RIMS3	1942	2010	1880	922	918	940	9.61e-65	1.18e-63	9.61e-65	1.18e-63
chr16_CYB5B	3272	3676	3398	6790	6622	6862	1.03e-64	1.26e-63	1.03e-64	1.26e-63
chr12_KNTC1	4608	4374	4050	2054	1964	2122	1.06e-64	1.29e-63	1.06e-64	1.29e-63
chr12_PGAM5	3886	4472	3856	2040	2048	2218	1.16e-64	1.42e-63	1.16e-64	1.42e-63
chr16_HN1L	15908	17606	15656	8942	8948	9456	1.19e-64	1.45e-63	1.19e-64	1.45e-63
chr1_PEA15	11326	12892	11300	6468	6238	6588	1.19e-64	1.45e-63	1.19e-64	1.45e-63
chr2_CALM2	29446	33976	30210	17122	17160	16916	1.39e-64	1.7e-63	1.39e-64	1.7e-63
chr15_BBS4	322	326	300	834	866	818	2.69e-64	3.29e-63	2.69e-64	3.29e-63
chr4_PDGFC	4666	4890	4496	2184	1876	2238	3.47e-64	4.23e-63	3.47e-64	4.23e-63
chr1_PBX1	1074	1048	890	2354	2234	2294	3.84e-64	4.68e-63	3.84e-64	4.68e-63
chr13_DIAPH3	2364	2590	2242	1172	1140	1246	3.99e-64	4.86e-63	3.99e-64	4.86e-63
chr13_FAM155A	560	604	532	128	178	164	4.87e-64	5.92e-63	4.87e-64	5.92e-63
chr13_CUL4A	4708	5136	4642	2432	2342	2624	7.06e-64	8.58e-63	7.06e-64	8.58e-63
chr3_CAMK1	262	362	286	900	1070	950	7.11e-64	8.62e-63	7.11e-64	8.62e-63
chr16_WWP2	1356	1542	1344	2714	2910	2906	9.09e-64	1.1e-62	9.09e-64	1.1e-62
chr16_HSDL1	1154	1140	960	2422	2384	2376	9.95e-64	1.2e-62	9.95e-64	1.2e-62
chr16_TMCO7	750	954	678	1868	2040	2034	1.01e-63	1.22e-62	1.01e-63	1.22e-62
chr6_PNRC1	1562	1496	1264	3540	3528	3214	1.18e-63	1.43e-62	1.18e-63	1.43e-62
chr16_FTSJD1	1002	1018	1030	2618	2320	2644	1.27e-63	1.53e-62	1.27e-63	1.53e-62
chr7_DPY19L2P4	28	40	32	228	238	218	1.31e-63	1.58e-62	1.31e-63	1.58e-62
chr2_MEMO1	2238	2558	2300	1154	1120	1180	1.54e-63	1.86e-62	1.54e-63	1.86e-62
chr4_LRBA	9756	8544	7448	3326	3256	3556	1.59e-63	1.91e-62	1.59e-63	1.91e-62
chr5_DOCK2	58	50	58	308	290	298	1.97e-63	2.37e-62	1.97e-63	2.37e-62
chr5_NDST1	11956	12678	11932	6178	6700	6686	2.22e-63	2.67e-62	2.22e-63	2.67e-62
chr4_CPEB2	486	378	350	1360	1390	1342	2.26e-63	2.72e-62	2.26e-63	2.72e-62
chr2_MSH6	6460	6750	6280	3384	3338	3588	2.3e-63	2.76e-62	2.3e-63	2.76e-62
chr1_ARHGEF16	910	1044	950	316	392	338	3.08e-63	3.7e-62	3.08e-63	3.7e-62
chr17_RPL19	32730	39520	33942	67066	70746	66920	3.78e-63	4.52e-62	3.78e-63	4.52e-62
chr9_GOLGA1	1030	1110	1046	2278	2396	2212	3.96e-63	4.74e-62	3.96e-63	4.74e-62
chr13_GPC6	3046	2764	2416	1096	1136	1150	5.65e-63	6.76e-62	5.65e-63	6.76e-62
chr12_NAV3	1758	1580	1350	408	436	540	6.74e-63	8.06e-62	6.74e-63	8.06e-62
chr2_ODC1	7580	8956	7950	3538	4052	4152	8.05e-63	9.62e-62	8.05e-63	9.62e-62
chr12_KRT8	68676	86056	74216	33664	38658	35030	1.02e-62	1.21e-61	1.02e-62	1.21e-61
chr11_H19	142	124	124	6	2	6	1.06e-62	1.26e-61	1.06e-62	1.26e-61
chr15_HMGN2P46	166	236	164	12	8	18	1.11e-62	1.32e-61	1.11e-62	1.32e-61
chr8_AP3M2	1556	1826	1594	716	784	776	1.35e-62	1.61e-61	1.35e-62	1.61e-61
chr16_FAM65A	2172	2422	2126	4264	4902	4502	1.45e-62	1.72e-61	1.45e-62	1.72e-61
chr18_RAB31	3994	4302	3676	7286	7302	7382	1.64e-62	1.95e-61	1.64e-62	1.95e-61
chr20_STMN3	1148	1374	1168	2452	2686	2622	1.64e-62	1.95e-61	1.64e-62	1.95e-61
chr1_S100A10	12932	16410	13982	6932	6836	6320	1.91e-62	2.26e-61	1.91e-62	2.26e-61
chrX_FGF13	94	66	58	386	424	462	1.92e-62	2.28e-61	1.92e-62	2.28e-61
chr7_SNX8	2420	2790	2180	4834	5544	5122	2.57e-62	3.04e-61	2.57e-62	3.04e-61
chr1_SMPDL3B	1230	1520	1252	426	522	396	2.58e-62	3.05e-61	2.58e-62	3.05e-61
chr7_VGF	48	72	42	368	396	314	3.12e-62	3.69e-61	3.12e-62	3.69e-61
chr4_AFP	8	0	0	136	112	122	3.61e-62	4.26e-61	3.61e-62	4.26e-61
chr1_PLD5	256	302	282	38	56	46	3.82e-62	4.5e-61	3.82e-62	4.5e-61
chr10_SIRT1	776	780	744	1690	1702	1866	4.29e-62	5.06e-61	4.29e-62	5.06e-61
chr7_PODXL	930	1056	882	400	348	374	4.65e-62	5.47e-61	4.65e-62	5.47e-61
chr5_C5orf24	2410	2254	2116	5186	4736	5142	5.15e-62	6.06e-61	5.15e-62	6.06e-61
chr19_EID2B	54	52	78	384	376	360	6.29e-62	7.4e-61	6.29e-62	7.4e-61
chr5_SLC6A3	8	6	10	180	218	148	1.11e-61	1.3e-60	1.11e-61	1.3e-60
chr12_MMAB	1492	1620	1366	594	690	688	1.36e-61	1.59e-60	1.36e-61	1.59e-60
chr9_LOC100131193	76	88	56	380	346	348	1.53e-61	1.79e-60	1.53e-61	1.79e-60
chr7_SEMA3E	2200	2086	2068	4440	4370	4592	1.58e-61	1.86e-60	1.58e-61	1.86e-60
chr1_GCLM	2294	2336	2136	4604	4440	5082	1.71e-61	2e-60	1.71e-61	2e-60
chr5_AFAP1L1	2212	2238	1980	1024	990	1072	1.79e-61	2.09e-60	1.79e-61	2.09e-60
chrX_PIR	80	90	80	444	372	382	2.06e-61	2.4e-60	2.06e-61	2.4e-60
chr1_RCC1	6198	7064	6318	3458	3626	3588	2.07e-61	2.42e-60	2.07e-61	2.42e-60
chr1_KIFAP3	958	950	848	1952	2074	1946	2.7e-61	3.15e-60	2.7e-61	3.15e-60
chr13_LMO7	3926	3920	3476	1966	1898	1930	2.81e-61	3.28e-60	2.81e-61	3.28e-60
chr8_CPSF1	4246	4796	4102	2248	2462	2338	2.89e-61	3.36e-60	2.89e-61	3.36e-60
chr16_AKTIP	570	610	546	1306	1322	1480	3.31e-61	3.85e-60	3.31e-61	3.85e-60
chr9_HABP4	854	1186	830	2446	2786	2538	3.61e-61	4.19e-60	3.61e-61	4.19e-60
chr16_C16orf45	8	4	8	164	204	140	4.99e-61	5.79e-60	4.99e-61	5.79e-60
chr16_FHOD1	1730	2162	1804	4274	4740	4040	5.56e-61	6.46e-60	5.56e-61	6.46e-60
chr21_KCNJ15	126	124	102	2	4	6	7.46e-61	8.65e-60	7.46e-61	8.65e-60
chr7_AKR1B1	2994	3344	2992	5796	6064	5728	7.61e-61	8.81e-60	7.61e-61	8.81e-60
chr2_ANTXR1	634	586	482	1412	1530	1580	7.8e-61	9.03e-60	7.8e-61	9.03e-60
chr15_LACTB	658	818	658	1670	1602	1810	8.4e-61	9.72e-60	8.4e-61	9.72e-60
chr14_HIF1A	20684	20112	17528	39724	37632	40974	1.09e-60	1.25e-59	1.09e-60	1.25e-59
chr16_CFDP1	670	766	676	1832	1692	1598	1.26e-60	1.45e-59	1.26e-60	1.45e-59
chr7_FAM3C	19454	20828	18798	11288	10898	10808	1.28e-60	1.47e-59	1.28e-60	1.47e-59
chr12_PTMS	6098	7588	5978	3060	3328	2936	1.63e-60	1.87e-59	1.63e-60	1.87e-59
chr11_TMEM136	232	256	146	880	860	840	1.64e-60	1.89e-59	1.64e-60	1.89e-59
chr1_WLS	2458	2694	2450	4786	4720	4764	2.43e-60	2.8e-59	2.43e-60	2.8e-59
chr1_PADI2	148	166	128	14	8	12	2.61e-60	3e-59	2.61e-60	3e-59
chr9_SURF4	8138	9344	8246	15304	16132	15560	2.79e-60	3.2e-59	2.79e-60	3.2e-59
chr2_IQCA1	222	244	240	30	38	42	3.2e-60	3.67e-59	3.2e-60	3.67e-59
chr4_ZFYVE28	62	60	38	284	348	332	3.4e-60	3.9e-59	3.4e-60	3.9e-59
chr5_CCNH	858	966	896	1892	1916	1918	4.09e-60	4.69e-59	4.09e-60	4.69e-59
chr3_RPL22L1	2068	2296	1984	1062	1034	960	4.49e-60	5.14e-59	4.49e-60	5.14e-59
chr5_LHFPL2	1920	1828	1640	3706	3714	4040	5.19e-60	5.93e-59	5.19e-60	5.93e-59
chr3_TMCC1	1600	1572	1500	678	720	706	5.72e-60	6.54e-59	5.72e-60	6.54e-59
chr1_S100A6	17402	20960	18164	9962	10086	9418	6.48e-60	7.4e-59	6.48e-60	7.4e-59
chr9_NACC2	1676	1946	1720	3412	3716	3948	6.67e-60	7.61e-59	6.67e-60	7.61e-59
chr13_UBL3	1444	1634	1386	718	694	694	6.76e-60	7.71e-59	6.76e-60	7.71e-59
chr18_ALPK2	58	60	58	328	288	296	7e-60	7.97e-59	7e-60	7.97e-59
chr8_FBXO32	13518	15156	12108	7506	7514	7370	7.68e-60	8.74e-59	7.68e-60	8.74e-59
chr1_CSF1	2196	2442	2000	4088	4388	4168	8.46e-60	9.62e-59	8.46e-60	9.62e-59
chr11_PLEKHB1	372	376	332	92	98	88	8.93e-60	1.01e-58	8.93e-60	1.01e-58
chr17_DYNLL2	5444	5638	5284	2872	2562	2742	9.99e-60	1.13e-58	9.99e-60	1.13e-58
chr13_ALOX5AP	112	120	114	6	6	2	1.08e-59	1.22e-58	1.08e-59	1.22e-58
chr3_EPHB3	170	168	138	16	16	12	1.45e-59	1.64e-58	1.45e-59	1.64e-58
chr17_TADA2A	766	900	816	1756	1816	1780	1.52e-59	1.72e-58	1.52e-59	1.72e-58
chrX_KLHL4	82	92	82	0	0	0	1.77e-59	2.01e-58	1.77e-59	2.01e-58
chr16_ATP6V0D1	1700	1956	1794	3460	3680	3598	3.24e-59	3.67e-58	3.24e-59	3.67e-58
chr1_QSOX1	20310	23750	20336	10568	12082	11584	6.52e-59	7.37e-58	6.52e-59	7.37e-58
chr3_TSC22D2	5556	5930	5426	3016	3100	3230	6.83e-59	7.7e-58	6.83e-59	7.7e-58
chr7_KCTD7	284	320	236	750	774	822	7.89e-59	8.9e-58	7.89e-59	8.9e-58
chr4_PLAC8	1376	1584	1478	3012	2986	3030	8.39e-59	9.45e-58	8.39e-59	9.45e-58
chr16_C16orf57	2216	2364	1996	3946	4332	4246	1.33e-58	1.5e-57	1.33e-58	1.5e-57
chr6_RANBP9	1068	1232	1102	2408	2334	2296	1.41e-58	1.59e-57	1.41e-58	1.59e-57
chr6_PLEKHG1	510	512	372	86	110	84	1.47e-58	1.66e-57	1.47e-58	1.66e-57
chr2_RNF144A	38	60	30	272	258	274	1.48e-58	1.66e-57	1.48e-58	1.66e-57
chr11_ACAT1	2490	2996	2634	5526	5396	5240	1.58e-58	1.77e-57	1.58e-58	1.77e-57
chr11_APBB1	182	286	192	972	1114	848	1.63e-58	1.83e-57	1.63e-58	1.83e-57
chr17_USP36	2604	2962	2410	1218	1370	1372	1.69e-58	1.9e-57	1.69e-58	1.9e-57
chr17_DHX33	5686	6040	5566	2818	2808	3206	1.9e-58	2.13e-57	1.9e-58	2.13e-57
chr5_CLTB	2958	3756	3270	1404	1598	1476	2.08e-58	2.33e-57	2.08e-58	2.33e-57
chr20_SOX12	1534	1846	1468	3198	3504	3226	2.16e-58	2.42e-57	2.16e-58	2.42e-57
chr19_FTL	11222	14088	11372	26736	28564	24500	2.23e-58	2.5e-57	2.23e-58	2.5e-57
chr13_BRCA2	1846	1758	1486	656	678	746	2.31e-58	2.57e-57	2.31e-58	2.57e-57
chr12_ANKS1B	28	44	32	232	260	218	2.32e-58	2.58e-57	2.32e-58	2.58e-57
chr2_ACMSD	2	4	2	118	96	116	3.35e-58	3.73e-57	3.35e-58	3.73e-57
chr8_PLAT	720	732	586	216	220	242	4.01e-58	4.46e-57	4.01e-58	4.46e-57
chr17_SHPK	2634	3074	2724	1316	1478	1404	4.38e-58	4.87e-57	4.38e-58	4.87e-57
chr10_LOC728643	898	962	946	308	364	370	4.42e-58	4.91e-57	4.42e-58	4.91e-57
chr16_PRMT7	616	830	704	1692	1890	1786	4.91e-58	5.45e-57	4.91e-58	5.45e-57
chr8_DOCK5	6226	5422	4940	2266	2330	2458	8.13e-58	9.02e-57	8.13e-58	9.02e-57
chr20_SLC13A3	2	0	0	92	84	98	8.3e-58	9.2e-57	8.3e-58	9.2e-57
chr6_DSP	15166	13930	12652	6154	6034	6886	8.57e-58	9.49e-57	8.57e-58	9.49e-57
chr11_AMOTL1	952	832	794	2006	2118	2068	8.65e-58	9.57e-57	8.65e-58	9.57e-57
chr1_TMEM63A	2374	2544	2116	1210	1196	1206	9.56e-58	1.06e-56	9.56e-58	1.06e-56
chr3_WNT7A	138	120	78	0	0	0	9.78e-58	1.08e-56	9.78e-58	1.08e-56
chr3_IL17RE	180	224	166	28	14	20	9.82e-58	1.08e-56	9.82e-58	1.08e-56
chr20_CTSA	8686	10230	8658	17776	19106	16916	9.84e-58	1.08e-56	9.84e-58	1.08e-56
chr17_TNS4	136	168	116	6	10	10	1.05e-57	1.16e-56	1.05e-57	1.16e-56
chr2_KLF11	1596	1744	1478	774	816	790	1.11e-57	1.22e-56	1.11e-57	1.22e-56
chr8_LACTB2	830	804	822	1794	1892	1848	1.3e-57	1.43e-56	1.3e-57	1.43e-56
chr1_HLX	64	82	78	340	368	320	1.49e-57	1.64e-56	1.49e-57	1.64e-56
chr12_UBE2N	4720	5172	4718	2686	2690	2754	1.64e-57	1.8e-56	1.64e-57	1.8e-56
chr2_CCDC104	840	1014	832	1972	2006	1850	1.9e-57	2.09e-56	1.9e-57	2.09e-56
chr19_VAV1	824	1024	790	340	342	316	2.36e-57	2.59e-56	2.36e-57	2.59e-56
chr8_CALB1	152	124	96	2	0	4	2.81e-57	3.08e-56	2.81e-57	3.08e-56
chr12_RHOF	446	502	420	148	144	150	3.17e-57	3.47e-56	3.17e-57	3.47e-56
chr10_PFKFB3	6956	8230	7146	13262	13604	13726	3.28e-57	3.59e-56	3.28e-57	3.59e-56
chr7_TFPI2	272	358	288	830	820	804	3.48e-57	3.81e-56	3.48e-57	3.81e-56
chr22_CBX6	1946	2076	1780	3482	3650	3796	3.87e-57	4.23e-56	3.87e-57	4.23e-56
chr16_DNAJA2	2624	2864	2578	5420	4968	5200	4.07e-57	4.44e-56	4.07e-57	4.44e-56
chr16_NLRC5	330	420	330	932	990	896	4.83e-57	5.27e-56	4.83e-57	5.27e-56
chr16_DYNC1LI2	6932	6954	6354	13202	12294	13416	5.24e-57	5.71e-56	5.24e-57	5.71e-56
chr2_CHST10	4	2	8	112	130	156	5.61e-57	6.11e-56	5.61e-57	6.11e-56
chrX_P2RY8	36	36	26	210	200	226	5.87e-57	6.38e-56	5.87e-57	6.38e-56
chrY_P2RY8	36	36	26	210	200	226	6e-57	6.52e-56	6e-57	6.52e-56
chr13_TM9SF2	6094	6126	5662	3090	2766	3120	6.41e-57	6.96e-56	6.41e-57	6.96e-56
chr13_HSPH1	8098	8534	8022	4190	4192	4666	6.91e-57	7.5e-56	6.91e-57	7.5e-56
chr17_STARD3	1488	1660	1586	3322	3434	3138	7.01e-57	7.6e-56	7.01e-57	7.6e-56
chr9_C9orf64	452	540	460	1082	1106	1132	7.15e-57	7.75e-56	7.15e-57	7.75e-56
chr4_PPAT	4200	4396	3698	1996	1948	2238	7.46e-57	8.07e-56	7.46e-57	8.07e-56
chr7_GBAS	7016	7904	6690	12698	12500	12840	8.35e-57	9.03e-56	8.35e-57	9.03e-56
chr12_ATP2B1	5828	5614	4990	2548	2382	2790	8.39e-57	9.07e-56	8.39e-57	9.07e-56
chr13_DIS3	3004	3094	2612	1392	1338	1522	8.49e-57	9.17e-56	8.49e-57	9.17e-56
chr16_CNEP1R1	344	380	280	1010	878	964	1.08e-56	1.16e-55	1.08e-56	1.16e-55
chr19_EBI3	146	190	126	14	0	6	1.09e-56	1.17e-55	1.09e-56	1.17e-55
chr2_EPT1	5944	5612	4846	2198	2214	2628	1.11e-56	1.2e-55	1.11e-56	1.2e-55
chr8_MCM4	14008	15710	13758	7998	8296	8700	1.18e-56	1.27e-55	1.18e-56	1.27e-55
chr15_CGNL1	682	610	546	1638	1488	1602	1.18e-56	1.27e-55	1.18e-56	1.27e-55
chr16_SYT17	482	486	468	150	136	118	1.24e-56	1.33e-55	1.24e-56	1.33e-55
chr15_MYO5C	2154	2120	1832	972	978	980	1.39e-56	1.5e-55	1.39e-56	1.5e-55
chr7_STEAP2	742	692	574	208	204	206	1.42e-56	1.53e-55	1.42e-56	1.53e-55
chr5_HEXB	2346	2498	2300	4260	4420	4452	1.53e-56	1.64e-55	1.53e-56	1.64e-55
chr6_FLOT1	2504	2788	2368	4582	5026	4702	1.58e-56	1.7e-55	1.58e-56	1.7e-55
chr14_MAP3K9	3346	3032	2982	1390	1410	1476	1.64e-56	1.76e-55	1.64e-56	1.76e-55
chr20_ARHGAP40	228	288	218	44	40	46	1.69e-56	1.81e-55	1.69e-56	1.81e-55
chr13_KDELC1	114	168	142	504	520	582	1.82e-56	1.95e-55	1.82e-56	1.95e-55
chr3_VIPR1	104	112	86	2	4	2	1.83e-56	1.95e-55	1.83e-56	1.95e-55
chr4_C4orf19	626	582	526	164	168	192	1.88e-56	2e-55	1.88e-56	2e-55
chr7_HILPDA	2854	3202	2792	1544	1638	1522	1.9e-56	2.03e-55	1.9e-56	2.03e-55
chr16_NFATC3	1282	1428	1306	2716	2598	2882	2.41e-56	2.57e-55	2.41e-56	2.57e-55
chr3_MAGEF1	798	968	754	1770	1762	1830	2.49e-56	2.65e-55	2.49e-56	2.65e-55
chr15_STARD9	644	570	482	1478	1464	1472	2.82e-56	3e-55	2.82e-56	3e-55
chr1_UROD	3090	3768	3060	6154	6672	6274	2.96e-56	3.14e-55	2.96e-56	3.14e-55
chr2_SRSF7	5572	6402	5702	3184	3362	3268	3.75e-56	3.99e-55	3.75e-56	3.99e-55
chr12_DGKA	1224	1364	1196	552	496	440	3.86e-56	4.1e-55	3.86e-56	4.1e-55
chr10_ARL3	398	468	388	954	988	968	4.36e-56	4.62e-55	4.36e-56	4.62e-55
chr4_TNIP3	202	154	126	8	6	0	4.36e-56	4.62e-55	4.36e-56	4.62e-55
chr17_ALOXE3	304	332	328	72	64	80	4.65e-56	4.92e-55	4.65e-56	4.92e-55
chr2_ACOXL	136	156	116	12	12	6	5.65e-56	5.98e-55	5.65e-56	5.98e-55
chr1_ISG20L2	2600	2906	2436	1382	1454	1428	5.73e-56	6.06e-55	5.73e-56	6.06e-55
chr8_MFHAS1	3224	2908	2738	1150	1158	1358	6.78e-56	7.17e-55	6.78e-56	7.17e-55
chr16_MT2A	11012	16696	12162	35842	44978	40506	7.52e-56	7.94e-55	7.52e-56	7.94e-55
chr15_GCHFR	222	308	268	38	28	44	7.77e-56	8.19e-55	7.77e-56	8.19e-55
chr17_TSR1	9800	10886	9680	5678	5668	6028	8.41e-56	8.87e-55	8.41e-56	8.87e-55
chr12_SUDS3	3748	3796	3510	1954	2048	1986	8.56e-56	9.01e-55	8.56e-56	9.01e-55
chr6_PPP1R10	2364	2738	2252	4530	4458	4538	9.2e-56	9.69e-55	9.2e-56	9.69e-55
chr2_CYP20A1	782	946	836	1806	2074	1896	1.02e-55	1.07e-54	1.02e-55	1.07e-54
chr17_MIEN1	778	1102	778	2204	2378	2220	1.25e-55	1.31e-54	1.25e-55	1.31e-54
chr7_GPER	286	378	330	930	1096	930	1.32e-55	1.39e-54	1.32e-55	1.39e-54
chr17_TTC25	20	34	24	274	330	220	1.43e-55	1.5e-54	1.43e-55	1.5e-54
chr12_OAS3	5180	6512	4618	2478	2542	2556	1.5e-55	1.57e-54	1.5e-55	1.57e-54
chr12_SELPLG	48	52	34	240	292	254	1.63e-55	1.71e-54	1.63e-55	1.71e-54
chr2_UBE2E3	5172	6004	5314	2696	3082	2872	1.79e-55	1.87e-54	1.79e-55	1.87e-54
chr14_LGMN	3266	3622	2990	1698	1856	1742	2.24e-55	2.34e-54	2.24e-55	2.34e-54
chr13_ATP11A	6710	5778	5214	2490	2352	2530	2.92e-55	3.05e-54	2.92e-55	3.05e-54
chr12_ARF3	14810	17052	15172	8736	9204	8838	3.28e-55	3.43e-54	3.28e-55	3.43e-54
chr4_EREG	16262	16452	13576	29806	28904	31830	3.91e-55	4.08e-54	3.91e-55	4.08e-54
chr1_PPOX	330	380	292	882	984	842	3.95e-55	4.12e-54	3.95e-55	4.12e-54
chr3_MYLK	6690	6284	5796	11968	12232	12756	4.52e-55	4.71e-54	4.52e-55	4.71e-54
chr2_BIN1	3048	3650	3166	1542	1744	1536	4.88e-55	5.08e-54	4.88e-55	5.08e-54
chr12_IKBIP	844	928	778	1684	1694	1776	5.15e-55	5.36e-54	5.15e-55	5.36e-54
chr7_IQCE	840	858	794	1644	1768	1738	5.26e-55	5.47e-54	5.26e-55	5.47e-54
chr17_FLOT2	2076	2352	1966	4066	4486	3974	5.69e-55	5.91e-54	5.69e-55	5.91e-54
chr16_NOB1	2638	3094	2842	5604	5666	5410	5.88e-55	6.1e-54	5.88e-55	6.1e-54
chr5_LOC153684	84	84	68	340	310	358	6.12e-55	6.35e-54	6.12e-55	6.35e-54
chr2_ZNF513	82	116	80	384	448	378	6.71e-55	6.96e-54	6.71e-55	6.96e-54
chrX_MAGEB2	2	0	0	112	90	84	6.95e-55	7.2e-54	6.95e-55	7.2e-54
chr8_TGS1	1648	1706	1498	692	698	812	7.4e-55	7.66e-54	7.4e-55	7.66e-54
chr13_NDFIP2	1956	2084	1834	914	910	1040	7.89e-55	8.16e-54	7.89e-55	8.16e-54
chr3_C3orf72	32	18	18	182	192	218	8.11e-55	8.38e-54	8.11e-55	8.38e-54
chr13_EBPL	1430	1866	1562	662	720	664	8.33e-55	8.6e-54	8.33e-55	8.6e-54
chr9_NFIL3	1592	1882	1546	3378	3428	3152	8.92e-55	9.2e-54	8.92e-55	9.2e-54
chr5_C5orf28	1156	1354	1162	542	464	538	9.46e-55	9.76e-54	9.46e-55	9.76e-54
chr1_MYCL1	116	130	132	454	474	422	9.89e-55	1.02e-53	9.89e-55	1.02e-53
chr17_MED1	7378	7256	6656	13482	12932	14114	1.01e-54	1.04e-53	1.01e-54	1.04e-53
chr20_APCDD1L	128	134	86	0	2	6	1.28e-54	1.31e-53	1.28e-54	1.31e-53
chr21_DOPEY2	1638	1730	1546	2942	3136	3212	1.34e-54	1.37e-53	1.34e-54	1.37e-53
chr8_RRS1	2998	3648	3386	1460	1472	1654	1.44e-54	1.48e-53	1.44e-54	1.48e-53
chr19_TICAM1	1116	1324	1070	512	548	522	1.47e-54	1.51e-53	1.47e-54	1.51e-53
chr2_RPS7	35022	40758	35626	21202	21978	21038	1.56e-54	1.6e-53	1.56e-54	1.6e-53
chr2_IL1R1	778	734	634	1792	1694	1626	1.79e-54	1.83e-53	1.79e-54	1.83e-53
chr16_BCAR1	2220	2680	2232	4504	5424	5130	1.82e-54	1.86e-53	1.82e-54	1.86e-53
chr8_LOC100192378	8	2	0	122	118	98	1.85e-54	1.89e-53	1.85e-54	1.89e-53
chr2_ADAM17	4582	4716	4434	2326	2124	2464	1.92e-54	1.96e-53	1.92e-54	1.96e-53
chr11_AASDHPPT	2966	3206	2894	5586	5352	5812	1.97e-54	2.01e-53	1.97e-54	2.01e-53
chr9_KIF12	8	16	2	194	226	148	2.23e-54	2.28e-53	2.23e-54	2.28e-53
chr4_INPP4B	4180	3770	3430	1696	1614	1796	2.24e-54	2.29e-53	2.24e-54	2.29e-53
chr11_ARL2	488	572	430	1174	1330	1176	2.44e-54	2.49e-53	2.44e-54	2.49e-53
chr9_LURAP1L	294	246	212	828	776	802	2.83e-54	2.88e-53	2.83e-54	2.88e-53
chr1_SNHG12	636	720	664	242	184	214	2.87e-54	2.92e-53	2.87e-54	2.92e-53
chr5_ENC1	6622	6796	6196	3198	3124	3660	3.09e-54	3.15e-53	3.09e-54	3.15e-53
chr17_PSMD3	8562	10012	8640	15946	16120	15948	3.18e-54	3.23e-53	3.18e-54	3.23e-53
chr7_DTX2	1192	1426	1096	554	510	534	4.31e-54	4.37e-53	4.31e-54	4.37e-53
chr12_MLEC	14360	14412	13258	25514	25118	24996	4.35e-54	4.42e-53	4.35e-54	4.42e-53
chr1_SERTAD4	520	528	444	128	166	156	4.4e-54	4.46e-53	4.4e-54	4.46e-53
chr15_FAM108C1	1160	1226	1106	524	518	568	4.55e-54	4.61e-53	4.55e-54	4.61e-53
chr20_CEP250	6838	7248	6668	12402	12894	12064	4.59e-54	4.64e-53	4.59e-54	4.64e-53
chr16_WWOX	240	270	228	638	706	648	4.62e-54	4.67e-53	4.62e-54	4.67e-53
chr5_ARHGAP26	1236	1318	1110	2272	2384	2394	4.91e-54	4.96e-53	4.91e-54	4.96e-53
chr8_CLVS1	10	4	10	130	180	206	5.23e-54	5.29e-53	5.23e-54	5.29e-53
chr1_OBSCN	986	1094	882	384	450	390	5.25e-54	5.3e-53	5.25e-54	5.3e-53
chr10_RASGEF1A	12	10	12	124	138	138	6e-54	6.05e-53	6e-54	6.05e-53
chr16_PSMB10	778	1188	884	2854	3664	2950	6.29e-54	6.34e-53	6.29e-54	6.34e-53
chr8_MRPL15	3034	3516	3172	1710	1766	1712	6.32e-54	6.37e-53	6.32e-54	6.37e-53
chr14_KLHDC2	1416	1514	1336	2746	2642	2716	6.9e-54	6.94e-53	6.9e-54	6.94e-53
chr4_EIF4E	5260	5926	5528	2996	2916	3114	7.65e-54	7.7e-53	7.65e-54	7.7e-53
chr14_HSP90AA1	74842	84428	75628	136096	133700	141220	7.9e-54	7.94e-53	7.9e-54	7.94e-53
chr15_PDE8A	1778	1898	1596	896	894	900	8.47e-54	8.51e-53	8.47e-54	8.51e-53
chr2_KCNJ13	20	24	14	150	188	178	8.55e-54	8.58e-53	8.55e-54	8.58e-53
chr5_OCLN	2728	2776	2528	1322	1352	1472	9.17e-54	9.2e-53	9.17e-54	9.2e-53
chr7_C7orf41	1018	1098	956	1944	1982	1998	9.42e-54	9.44e-53	9.42e-54	9.44e-53
chr4_TIFA	982	978	946	410	424	406	1.04e-53	1.05e-52	1.04e-53	1.05e-52
chr1_TRMT1L	1056	1144	1018	2268	2098	2418	1.08e-53	1.08e-52	1.08e-53	1.08e-52
chr7_LRRC61	976	1194	974	2064	2108	2132	1.1e-53	1.1e-52	1.1e-53	1.1e-52
chr1_TTC22	126	174	132	6	10	16	1.12e-53	1.12e-52	1.12e-53	1.12e-52
chr6_VARS2	1982	2610	2080	842	1010	956	1.23e-53	1.22e-52	1.23e-53	1.22e-52
chr19_FUT2	390	412	360	118	112	126	1.27e-53	1.27e-52	1.27e-53	1.27e-52
chr3_PLXND1	496	568	452	148	182	154	1.39e-53	1.38e-52	1.39e-53	1.38e-52
chr1_CLSTN1	8368	9290	7986	4966	5124	4984	1.4e-53	1.39e-52	1.4e-53	1.39e-52
chr19_ACP5	12	22	18	162	202	160	1.59e-53	1.59e-52	1.59e-53	1.59e-52
chr1_RPE65	1240	1172	1120	2502	2422	2452	1.76e-53	1.76e-52	1.76e-53	1.76e-52
chr13_NUFIP1	728	840	782	258	260	316	1.82e-53	1.8e-52	1.82e-53	1.8e-52
chr1_TNFRSF1B	198	228	176	26	36	16	1.9e-53	1.89e-52	1.9e-53	1.89e-52
chr16_ABAT	164	202	178	22	26	30	1.99e-53	1.98e-52	1.99e-53	1.98e-52
chr8_TEX15	1486	1442	1202	542	540	618	2.19e-53	2.17e-52	2.19e-53	2.17e-52
chr3_FAM172BP	142	176	146	20	14	20	2.41e-53	2.38e-52	2.41e-53	2.38e-52
chr9_NINJ1	796	948	694	1774	2066	1866	2.62e-53	2.6e-52	2.62e-53	2.6e-52
chr16_CENPN	1980	2244	1912	3584	3714	3738	2.9e-53	2.87e-52	2.9e-53	2.87e-52
chr4_TMEM165	3504	3710	3202	1842	1898	2014	2.91e-53	2.88e-52	2.91e-53	2.88e-52
chr18_LAMA3	10228	10154	9222	18028	17846	17704	3.33e-53	3.29e-52	3.33e-53	3.29e-52
chr2_ACP1	4720	5404	4668	2826	2806	2770	3.4e-53	3.36e-52	3.4e-53	3.36e-52
chr13_LNX2	1006	978	882	388	392	424	3.5e-53	3.45e-52	3.5e-53	3.45e-52
chr20_C20orf54	92	130	116	2	4	6	3.51e-53	3.46e-52	3.51e-53	3.46e-52
chr12_SLC38A1	16740	16398	14600	7968	7354	8596	3.99e-53	3.93e-52	3.99e-53	3.93e-52
chr16_KREMEN2	270	250	240	32	54	36	4.38e-53	4.31e-52	4.38e-53	4.31e-52
chr6_DSE	3524	3534	3042	1794	1760	1812	4.45e-53	4.38e-52	4.45e-53	4.38e-52
chr15_CTSH	1026	1178	1016	2198	2386	2106	4.63e-53	4.55e-52	4.63e-53	4.55e-52
chr6_CAP2	890	884	842	1910	1784	2012	4.93e-53	4.85e-52	4.93e-53	4.85e-52
chr16_HSD3B7	754	848	744	1662	1836	1608	4.98e-53	4.89e-52	4.98e-53	4.89e-52
chr2_SF3B14	3896	4478	3932	2298	2312	2344	5.05e-53	4.95e-52	5.05e-53	4.95e-52
chr12_TMEM233	0	0	0	88	84	70	5.25e-53	5.14e-52	5.25e-53	5.14e-52
chr1_RERE	2230	2246	1858	4068	4392	4068	5.25e-53	5.14e-52	5.25e-53	5.14e-52
chr4_USP53	2306	2120	2004	842	830	998	5.64e-53	5.52e-52	5.64e-53	5.52e-52
chr12_VEZT	5144	5418	4856	2884	2744	2978	5.78e-53	5.66e-52	5.78e-53	5.66e-52
chr4_GUCY1A3	224	264	224	702	670	628	6.23e-53	6.09e-52	6.23e-53	6.09e-52
chr5_C5orf15	2076	2350	2198	4352	4184	4176	1.02e-52	9.93e-52	1.02e-52	9.93e-52
chrX_SEPT6	1016	1110	858	422	428	416	1.02e-52	9.93e-52	1.02e-52	9.93e-52
chr6_TNFRSF21	8042	8558	7172	4444	4694	4522	1.02e-52	9.97e-52	1.02e-52	9.97e-52
chr8_DEFB4A	94	124	66	0	0	0	1.31e-52	1.27e-51	1.31e-52	1.27e-51
chr6_PACSIN1	136	148	96	10	4	2	1.35e-52	1.31e-51	1.35e-52	1.31e-51
chr1_TP53BP2	5276	5512	4766	2894	2944	3050	1.69e-52	1.64e-51	1.69e-52	1.64e-51
chr5_POLK	806	788	670	1574	1620	1652	1.88e-52	1.83e-51	1.88e-52	1.83e-51
chr16_PHLPP2	750	710	728	1830	1846	2296	1.95e-52	1.89e-51	1.95e-52	1.89e-51
chr22_CDC42EP1	3450	4448	3788	1752	1970	1868	1.97e-52	1.91e-51	1.97e-52	1.91e-51
chr9_RRAGA	3190	4076	3136	6996	7308	6728	2.12e-52	2.06e-51	2.12e-52	2.06e-51
chr12_RASAL1	72	78	74	0	0	0	2.15e-52	2.09e-51	2.15e-52	2.09e-51
chr10_DIP2C	216	252	156	660	694	672	2.34e-52	2.26e-51	2.34e-52	2.26e-51
chr8_LY6D	74	76	76	0	0	0	2.47e-52	2.4e-51	2.47e-52	2.4e-51
chr8_ATAD2	7618	7728	6770	3808	3672	4202	3.21e-52	3.1e-51	3.21e-52	3.1e-51
chr5_SLC34A1	2	2	0	86	94	80	3.33e-52	3.22e-51	3.33e-52	3.22e-51
chr13_COG3	1302	1372	1204	598	578	652	3.47e-52	3.36e-51	3.47e-52	3.36e-51
chr1_MARC1	728	914	846	290	310	300	3.6e-52	3.47e-51	3.6e-52	3.47e-51
chr7_SEMA3C	4770	4822	4208	2046	1916	2396	3.69e-52	3.56e-51	3.69e-52	3.56e-51
chr1_LOC388630	64	86	64	286	344	318	3.72e-52	3.58e-51	3.72e-52	3.58e-51
chr17_PIP4K2B	3920	4076	3498	7102	6776	6962	3.89e-52	3.75e-51	3.89e-52	3.75e-51
chr21_LSS	3950	4390	3818	2302	2386	2350	4.34e-52	4.18e-51	4.34e-52	4.18e-51
chr5_TRIO	39418	35054	31704	16200	16372	17562	4.8e-52	4.62e-51	4.8e-52	4.62e-51
chr17_GPRC5C	762	856	670	1826	2032	1664	5.26e-52	5.06e-51	5.26e-52	5.06e-51
chr10_ARID5B	2502	2242	2156	5020	4734	5240	5.32e-52	5.12e-51	5.32e-52	5.12e-51
chr19_LTBP4	666	622	558	212	218	206	6.08e-52	5.84e-51	6.08e-52	5.84e-51
chr12_GOLGA2P5	168	168	140	478	550	488	6.27e-52	6.01e-51	6.27e-52	6.01e-51
chr5_CEP72	1048	1052	948	450	456	406	7.28e-52	6.98e-51	7.28e-52	6.98e-51
chr17_SOCS3	1474	1638	1316	3258	3778	3054	7.37e-52	7.07e-51	7.37e-52	7.07e-51
chr16_CORO1A	240	316	234	48	54	54	7.5e-52	7.18e-51	7.5e-52	7.18e-51
chrX_GJB1	2	0	0	96	88	74	8.69e-52	8.32e-51	8.69e-52	8.32e-51
chr4_DCLK2	12	8	20	204	154	172	9.31e-52	8.9e-51	9.31e-52	8.9e-51
chr14_OTUB2	1152	1178	1018	500	524	532	1.01e-51	9.69e-51	1.01e-51	9.69e-51
chr11_SYT12	298	366	366	74	66	50	1.04e-51	9.96e-51	1.04e-51	9.96e-51
chr4_PDLIM3	206	226	204	34	40	48	1.12e-51	1.07e-50	1.12e-51	1.07e-50
chr13_MED4	1324	1486	1398	646	652	690	1.19e-51	1.14e-50	1.19e-51	1.14e-50
chr1_FPGT	480	522	404	1118	1064	1072	1.5e-51	1.43e-50	1.5e-51	1.43e-50
chr13_RNF219	940	984	902	430	388	420	1.64e-51	1.56e-50	1.64e-51	1.56e-50
chr12_CACNB3	894	932	872	278	372	282	1.68e-51	1.6e-50	1.68e-51	1.6e-50
chrX_KLHL15	352	298	276	866	830	884	1.75e-51	1.67e-50	1.75e-51	1.67e-50
chr9_ANKRD18A	276	302	248	720	716	676	1.94e-51	1.84e-50	1.94e-51	1.84e-50
chr7_SLC37A3	1680	1844	1630	906	844	872	1.95e-51	1.85e-50	1.95e-51	1.85e-50
chr16_DHX38	2698	3144	2762	5034	5260	5174	2.21e-51	2.1e-50	2.21e-51	2.1e-50
chr13_XPO4	3454	3224	2890	1278	1064	1394	2.93e-51	2.78e-50	2.93e-51	2.78e-50
chr4_ATP10D	880	878	738	1772	1696	1838	3.08e-51	2.92e-50	3.08e-51	2.92e-50
chr13_EFHA1	1614	1742	1574	858	816	796	3.13e-51	2.96e-50	3.13e-51	2.96e-50
chr16_CBFB	2572	2806	2600	5008	4722	5038	3.2e-51	3.03e-50	3.2e-51	3.03e-50
chr1_BCL2L15	348	410	394	916	930	928	3.37e-51	3.18e-50	3.37e-51	3.18e-50
chr2_TMEM37	8	10	6	112	120	110	3.4e-51	3.22e-50	3.4e-51	3.22e-50
chr18_MAPRE2	540	610	562	1312	1254	1480	4.12e-51	3.89e-50	4.12e-51	3.89e-50
chr9_SVEP1	30	30	20	174	194	172	4.42e-51	4.17e-50	4.42e-51	4.17e-50
chr5_FNIP1	1536	1480	1282	2976	2832	3138	4.43e-51	4.18e-50	4.43e-51	4.18e-50
chr4_KIAA0922	2612	2600	2294	1220	1102	1284	4.63e-51	4.37e-50	4.63e-51	4.37e-50
chr19_PALM3	92	112	88	6	2	4	5.17e-51	4.87e-50	5.17e-51	4.87e-50
chr7_CLDN12	7614	7640	6628	3924	3474	3870	5.68e-51	5.34e-50	5.68e-51	5.34e-50
chr13_TUBGCP3	1462	1536	1320	676	620	722	5.94e-51	5.58e-50	5.94e-51	5.58e-50
chr14_RDH11	6084	6874	6286	3680	3522	3586	6.34e-51	5.96e-50	6.34e-51	5.96e-50
chr12_KRT6A	80	100	112	4	0	0	6.78e-51	6.37e-50	6.78e-51	6.37e-50
chr16_SCNN1G	76	76	96	0	0	0	7.81e-51	7.33e-50	7.81e-51	7.33e-50
chr12_MIR614	1214	1192	956	342	332	442	8.46e-51	7.94e-50	8.46e-51	7.94e-50
chr6_AGPAT1	1196	1434	1152	2476	2726	2456	8.99e-51	8.43e-50	8.99e-51	8.43e-50
chr5_VCAN	10626	8690	7778	24462	22718	26114	9.43e-51	8.84e-50	9.43e-51	8.84e-50
chr3_ITPR1	402	366	326	896	930	1028	1.13e-50	1.06e-49	1.13e-50	1.06e-49
chr22_PNPLA3	442	486	364	124	136	126	1.31e-50	1.22e-49	1.31e-50	1.22e-49
chr4_WDR19	824	802	810	1908	1718	1876	1.31e-50	1.23e-49	1.31e-50	1.23e-49
chr11_DENND5A	2914	3004	2582	5112	4996	5188	1.44e-50	1.35e-49	1.44e-50	1.35e-49
chr11_GLB1L2	470	602	498	1138	1274	1304	1.46e-50	1.36e-49	1.46e-50	1.36e-49
chr16_PSMD7	3258	3820	3328	6334	6376	6108	1.54e-50	1.44e-49	1.54e-50	1.44e-49
chr12_NCOR2	11412	12058	10482	6034	6570	5662	1.61e-50	1.5e-49	1.61e-50	1.5e-49
chr2_RAB11FIP5	2150	2412	2130	3836	3986	3994	1.76e-50	1.64e-49	1.76e-50	1.64e-49
chr5_MAP1B	6864	5682	5372	15698	14036	16124	1.89e-50	1.76e-49	1.89e-50	1.76e-49
chr2_TTLL4	3346	3482	3142	1892	1788	1842	2.1e-50	1.95e-49	2.1e-50	1.95e-49
chr6_CD109	8454	7360	6862	18114	16242	18516	2.27e-50	2.11e-49	2.27e-50	2.11e-49
chr22_GNAZ	64	42	60	282	346	320	2.33e-50	2.16e-49	2.33e-50	2.16e-49
chr19_TUBB4A	158	174	126	458	520	476	2.93e-50	2.72e-49	2.93e-50	2.72e-49
chr4_MXD4	1678	1926	1540	3566	4358	3582	3.2e-50	2.97e-49	3.2e-50	2.97e-49
chr8_CHMP7	2846	3106	2692	1448	1542	1662	3.33e-50	3.09e-49	3.33e-50	3.09e-49
chr12_DDX23	6562	7304	6118	3906	3944	3768	3.46e-50	3.21e-49	3.46e-50	3.21e-49
chr11_CLMP	110	118	82	448	374	460	3.56e-50	3.29e-49	3.56e-50	3.29e-49
chr12_H2AFJ	1224	1290	1106	2252	2590	2402	3.59e-50	3.32e-49	3.59e-50	3.32e-49
chr1_DPYD	1368	1300	1098	2920	2668	2704	3.71e-50	3.43e-49	3.71e-50	3.43e-49
chr8_TNFRSF10D	3058	3236	2946	1484	1678	1722	3.87e-50	3.57e-49	3.87e-50	3.57e-49
chr6_ENPP1	374	340	332	888	842	892	4.15e-50	3.83e-49	4.15e-50	3.83e-49
chr17_LOC730755	324	484	384	54	66	30	4.2e-50	3.87e-49	4.2e-50	3.87e-49
chr3_TNIK	1108	946	870	2496	2262	2524	4.55e-50	4.19e-49	4.55e-50	4.19e-49
chr4_ENOPH1	2544	2730	2450	1336	1310	1466	4.6e-50	4.24e-49	4.6e-50	4.24e-49
chrX_FAM127A	1596	1934	1576	3220	3634	3272	4.93e-50	4.54e-49	4.93e-50	4.54e-49
chr5_RPL37	29826	34136	30342	18370	17858	16866	5.16e-50	4.75e-49	5.16e-50	4.75e-49
chr13_UFM1	2798	3152	2790	1588	1428	1568	5.49e-50	5.05e-49	5.49e-50	5.05e-49
chr12_EMP1	1586	1600	1410	680	564	700	5.53e-50	5.08e-49	5.53e-50	5.08e-49
chr7_RPA3	1516	1688	1492	2898	2930	2816	6.12e-50	5.62e-49	6.12e-50	5.62e-49
chr13_KPNA3	3188	3352	3128	1528	1574	1804	6.18e-50	5.67e-49	6.18e-50	5.67e-49
chr17_PCGF2	788	814	806	1662	1694	1642	6.58e-50	6.04e-49	6.58e-50	6.04e-49
chr16_NUP93	3068	3242	2908	5368	5310	5698	7.28e-50	6.67e-49	7.28e-50	6.67e-49
chr9_PTGES	1650	1970	1714	862	806	910	7.34e-50	6.72e-49	7.34e-50	6.72e-49
chr2_ALS2	2626	2568	2412	4666	4654	5002	7.47e-50	6.84e-49	7.47e-50	6.84e-49
chr12_MSRB3	324	314	258	750	760	742	7.54e-50	6.9e-49	7.54e-50	6.9e-49
chr14_CDH24	924	940	882	358	424	364	9.49e-50	8.67e-49	9.49e-50	8.67e-49
chr12_NAA25	3604	3876	3318	1970	1886	2106	9.55e-50	8.72e-49	9.55e-50	8.72e-49
chr12_ZNF664	10188	10736	9870	6058	5664	5942	1.02e-49	9.3e-49	1.02e-49	9.3e-49
chr13_CARKD	1164	1400	1254	556	614	574	1.78e-49	1.62e-48	1.78e-49	1.62e-48
chr17_GEMIN4	4484	5236	4578	2530	2776	2728	1.8e-49	1.64e-48	1.8e-49	1.64e-48
chr11_RTN4RL2	110	156	98	458	506	432	2.03e-49	1.85e-48	2.03e-49	1.85e-48
chr14_METTL17	1414	1648	1436	2908	3014	2754	2.21e-49	2.01e-48	2.21e-49	2.01e-48
chr1_LRRC41	2978	3318	2954	5368	5606	5318	2.23e-49	2.03e-48	2.23e-49	2.03e-48
chr22_APOBEC3C	454	536	452	1028	1058	1030	2.43e-49	2.21e-48	2.43e-49	2.21e-48
chr4_HSPA4L	1482	1536	1278	2790	2656	2868	2.55e-49	2.32e-48	2.55e-49	2.32e-48
chr12_XPOT	8886	8886	8074	4656	4450	5016	2.63e-49	2.38e-48	2.63e-49	2.38e-48
chr5_SLC25A46	1280	1354	1176	2398	2330	2540	2.99e-49	2.72e-48	2.99e-49	2.72e-48
chr11_MPZL3	324	316	268	68	38	60	3.08e-49	2.79e-48	3.08e-49	2.79e-48
chrX_NRK	7478	7044	6070	14276	13632	15874	3.08e-49	2.79e-48	3.08e-49	2.79e-48
chr2_CACNB4	132	132	92	8	8	4	3.25e-49	2.95e-48	3.25e-49	2.95e-48
chr8_MTFR1	2316	2564	2210	1326	1274	1278	3.28e-49	2.97e-48	3.28e-49	2.97e-48
chr7_CAV1	39286	42434	39606	23504	22580	24432	3.8e-49	3.43e-48	3.8e-49	3.43e-48
chr2_IL1R2	104	108	92	8	6	4	4.28e-49	3.87e-48	4.28e-49	3.87e-48
chr19_ZFP36	134	160	126	424	512	452	5.01e-49	4.52e-48	5.01e-49	4.52e-48
chr5_ARAP3	540	556	460	168	198	176	5.18e-49	4.67e-48	5.18e-49	4.67e-48
chr12_MVK	868	1052	918	354	412	420	5.31e-49	4.79e-48	5.31e-49	4.79e-48
chrX_CCDC120	360	348	310	58	94	66	5.44e-49	4.91e-48	5.44e-49	4.91e-48
chr9_ALDH1B1	4274	4624	4430	2092	2324	2476	5.98e-49	5.39e-48	5.98e-49	5.39e-48
chr9_CORO2A	378	430	342	120	100	86	6.17e-49	5.56e-48	6.17e-49	5.56e-48
chr1_SPSB1	1072	1204	1052	2120	2310	2088	8.31e-49	7.47e-48	8.31e-49	7.47e-48
chr5_SPOCK1	6670	6678	6368	12076	11514	12266	8.47e-49	7.61e-48	8.47e-49	7.61e-48
chr16_NUDT21	5684	5644	5132	9764	9576	10148	9.4e-49	8.45e-48	9.4e-49	8.45e-48
chr5_PPARGC1B	762	826	636	214	200	278	1.01e-48	9.07e-48	1.01e-48	9.07e-48
chr2_CCL20	72	118	92	0	4	0	1.15e-48	1.03e-47	1.15e-48	1.03e-47
chr16_FAM96B	850	982	850	1932	2382	1956	1.2e-48	1.08e-47	1.2e-48	1.08e-47
chr3_SELT	4386	4614	4256	2570	2470	2568	1.22e-48	1.1e-47	1.22e-48	1.1e-47
chr20_SMOX	1664	1822	1514	3178	3452	3042	1.33e-48	1.19e-47	1.33e-48	1.19e-47
chr12_TMTC2	592	644	550	236	212	246	1.58e-48	1.42e-47	1.58e-48	1.42e-47
chr10_HSPA12A	206	168	180	566	644	706	2.17e-48	1.94e-47	2.17e-48	1.94e-47
chr14_CCNB1IP1	2058	2416	2048	1146	1202	1120	2.19e-48	1.96e-47	2.19e-48	1.96e-47
chr1_SLC2A1	27138	31420	27324	15818	17418	17206	2.22e-48	1.98e-47	2.22e-48	1.98e-47
chr19_ECH1	1344	1688	1422	2996	3466	3018	2.37e-48	2.11e-47	2.37e-48	2.11e-47
chr16_PAPD5	1114	1138	1136	2184	2248	2364	2.63e-48	2.35e-47	2.63e-48	2.35e-47
chr11_CTSD	7144	8538	7688	15388	17778	15016	2.85e-48	2.54e-47	2.85e-48	2.54e-47
chr16_CHD9	1912	1582	1526	4140	3920	4608	3.03e-48	2.7e-47	3.03e-48	2.7e-47
chr20_CSRP2BP	940	1054	866	420	460	402	3.35e-48	2.98e-47	3.35e-48	2.98e-47
chr11_PHLDA2	732	860	674	310	330	326	3.9e-48	3.47e-47	3.9e-48	3.47e-47
chr1_CTPS	6294	6980	6256	3574	3454	3910	3.93e-48	3.5e-47	3.93e-48	3.5e-47
chr12_LTA4H	4392	5138	4414	2706	2554	2610	4.39e-48	3.9e-47	4.39e-48	3.9e-47
chr22_APOL6	3298	3124	2822	6184	5742	6130	4.47e-48	3.97e-47	4.47e-48	3.97e-47
chr15_CASC4	2308	2236	1982	4168	4004	4146	4.73e-48	4.2e-47	4.73e-48	4.2e-47
chr3_FOXL2	4	12	12	122	150	116	5.86e-48	5.2e-47	5.86e-48	5.2e-47
chr8_WRN	2150	2024	1850	926	948	1030	6.04e-48	5.36e-47	6.04e-48	5.36e-47
chr1_CTBS	890	898	796	1820	1682	1768	6.28e-48	5.56e-47	6.28e-48	5.56e-47
chr8_RGS22	36	36	40	190	196	218	6.48e-48	5.73e-47	6.48e-48	5.73e-47
chr7_IGF2BP3	4114	4114	3524	7128	6938	7422	6.54e-48	5.79e-47	6.54e-48	5.79e-47
chr16_ATMIN	2484	2714	2460	4626	4394	4620	6.93e-48	6.13e-47	6.93e-48	6.13e-47
chr12_ACVRL1	114	116	106	6	12	10	7.12e-48	6.28e-47	7.12e-48	6.28e-47
chr12_HOXC11	118	132	110	384	410	366	7.22e-48	6.37e-47	7.22e-48	6.37e-47
chr7_DNAH11	1078	910	802	2610	2276	2742	7.72e-48	6.81e-47	7.72e-48	6.81e-47
chr7_ZP3	428	516	406	108	154	122	8.25e-48	7.27e-47	8.25e-48	7.27e-47
chr19_LOC147727	574	662	552	1244	1256	1202	8.55e-48	7.53e-47	8.55e-48	7.53e-47
chr3_ADAMTS9	2574	2428	2106	1158	1092	1032	1.04e-47	9.14e-47	1.04e-47	9.14e-47
chr2_MYO1B	14734	15324	13536	8322	8006	8906	1.1e-47	9.69e-47	1.1e-47	9.69e-47
chr16_CCDC102A	456	526	442	980	1086	1030	1.22e-47	1.08e-46	1.22e-47	1.08e-46
chr7_LOC646762	508	562	496	1104	1068	1160	1.27e-47	1.11e-46	1.27e-47	1.11e-46
chr19_TNNT1	3352	3962	3222	1542	1910	1620	1.27e-47	1.12e-46	1.27e-47	1.12e-46
chr16_SBK1	298	262	208	36	48	40	1.39e-47	1.22e-46	1.39e-47	1.22e-46
chr5_BRD9	2572	2960	2534	1432	1548	1406	1.4e-47	1.23e-46	1.4e-47	1.23e-46
chrX_TCEAL4	2664	2794	2460	4592	4928	4572	1.43e-47	1.25e-46	1.43e-47	1.25e-46
chr16_SLC12A4	1136	1224	1062	2090	2268	2112	1.45e-47	1.27e-46	1.45e-47	1.27e-46
chr5_RHOBTB3	8584	8380	7574	14774	14312	15316	1.6e-47	1.4e-46	1.6e-47	1.4e-46
chr1_JAK1	27228	28260	24342	15334	15558	16604	1.77e-47	1.55e-46	1.77e-47	1.55e-46
chr7_LSM5	1822	2106	1864	3802	3598	3502	1.89e-47	1.65e-46	1.89e-47	1.65e-46
chr7_ZNRF2P1	64	72	42	266	266	262	1.92e-47	1.68e-46	1.92e-47	1.68e-46
chr2_ZNF385B	168	190	132	16	26	20	2.04e-47	1.78e-46	2.04e-47	1.78e-46
chr2_ACSL3	7268	7486	6808	4272	4180	4300	2.25e-47	1.96e-46	2.25e-47	1.96e-46
chr17_GJC1	7364	7626	6562	4202	4074	4300	2.27e-47	1.98e-46	2.27e-47	1.98e-46
chr17_ARHGAP23	728	772	670	1378	1532	1472	2.5e-47	2.18e-46	2.5e-47	2.18e-46
chr3_RYK	4104	4342	3870	2350	2266	2476	2.95e-47	2.57e-46	2.95e-47	2.57e-46
chr1_DNM3	358	312	326	82	84	74	3.31e-47	2.88e-46	3.31e-47	2.88e-46
chr5_CLPTM1L	5934	7056	6186	3524	3750	3712	3.65e-47	3.18e-46	3.65e-47	3.18e-46
chr12_UNG	3184	3536	3320	1620	1784	1888	3.67e-47	3.19e-46	3.67e-47	3.19e-46
chr17_FOXK2	3584	4028	3524	2136	2232	2194	3.76e-47	3.26e-46	3.76e-47	3.26e-46
chr12_TFCP2	3018	3296	3038	1650	1738	1512	3.92e-47	3.4e-46	3.92e-47	3.4e-46
chr3_PCBP4	668	750	622	230	290	228	4.09e-47	3.55e-46	4.09e-47	3.55e-46
chr19_CD70	122	204	154	538	602	578	4.21e-47	3.65e-46	4.21e-47	3.65e-46
chrX_MID1	1666	1684	1590	3180	3002	3368	4.22e-47	3.65e-46	4.22e-47	3.65e-46
chr3_HYAL2	1302	1522	1240	618	700	676	4.25e-47	3.68e-46	4.25e-47	3.68e-46
chr16_ACSM5	0	0	2	74	70	98	4.32e-47	3.74e-46	4.32e-47	3.74e-46
chr17_TRPV3	276	234	250	42	54	44	4.69e-47	4.06e-46	4.69e-47	4.06e-46
chr16_DDX19A	992	1208	934	2132	2148	2016	4.92e-47	4.26e-46	4.92e-47	4.26e-46
chr11_EHBP1L1	3530	3992	3554	2032	2216	2114	5.37e-47	4.63e-46	5.37e-47	4.63e-46
chr1_INADL	5092	5014	4512	2744	2482	2588	5.43e-47	4.69e-46	5.43e-47	4.69e-46
chr10_MINPP1	710	750	678	1556	1516	1408	5.44e-47	4.69e-46	5.44e-47	4.69e-46
chr15_IGDCC4	1180	1268	1084	554	570	484	5.51e-47	4.75e-46	5.51e-47	4.75e-46
chr13_PSPC1	2702	2932	2392	1460	1524	1456	6.07e-47	5.23e-46	6.07e-47	5.23e-46
chr8_POLB	844	982	818	410	392	362	6.22e-47	5.35e-46	6.22e-47	5.35e-46
chr19_FUT1	186	204	182	38	38	42	6.43e-47	5.53e-46	6.43e-47	5.53e-46
chr19_LDLR	15498	17154	14790	9088	9988	9656	6.57e-47	5.65e-46	6.57e-47	5.65e-46
chr7_LAT2	320	396	324	96	108	108	6.65e-47	5.71e-46	6.65e-47	5.71e-46
chr3_TGFBR2	8042	7880	6594	4044	3944	4150	6.84e-47	5.87e-46	6.84e-47	5.87e-46
chr12_CHD4	20228	21170	18700	12284	12300	12464	7.52e-47	6.45e-46	7.52e-47	6.45e-46
chr17_EIF5A	20786	25044	20686	12718	13402	13218	7.62e-47	6.53e-46	7.62e-47	6.53e-46
chr7_HIP1	3414	3438	2846	6022	5810	6082	9.26e-47	7.94e-46	9.26e-47	7.94e-46
chr12_B4GALNT3	856	822	768	352	338	306	1.15e-46	9.84e-46	1.15e-46	9.84e-46
chr3_NAA50	10978	11682	10716	6304	6104	6832	1.17e-46	1e-45	1.17e-46	1e-45
chr12_HOXC10	356	470	372	1150	996	998	1.27e-46	1.08e-45	1.27e-46	1.08e-45
chr21_RUNX1	4734	4960	4166	2578	2640	2778	1.53e-46	1.31e-45	1.53e-46	1.31e-45
chr19_ICAM1	11004	12494	10332	6868	6606	6822	1.84e-46	1.57e-45	1.84e-46	1.57e-45
chr2_GALNT5	1542	1520	1494	688	674	772	1.88e-46	1.6e-45	1.88e-46	1.6e-45
chr10_OTUD1	334	348	304	840	828	744	1.89e-46	1.61e-45	1.89e-46	1.61e-45
chr1_MAGI3	1180	1098	978	2350	2172	2372	2.13e-46	1.82e-45	2.13e-46	1.82e-45
chr8_ESCO2	1876	1982	1840	988	856	968	2.14e-46	1.82e-45	2.14e-46	1.82e-45
chr7_LOC100506895	4	14	6	106	108	130	2.31e-46	1.97e-45	2.31e-46	1.97e-45
chr11_TRPC6	42	74	42	266	320	272	2.52e-46	2.14e-45	2.52e-46	2.14e-45
chr12_DNAJC22	1282	1472	1220	600	666	692	2.57e-46	2.18e-45	2.57e-46	2.18e-45
chrX_WBP5	2400	2742	2486	4498	4526	4442	2.78e-46	2.36e-45	2.78e-46	2.36e-45
chr8_LY6E	3298	4282	3100	1504	1712	1400	2.82e-46	2.4e-45	2.82e-46	2.4e-45
chr1_C1orf126	194	218	154	24	30	36	2.88e-46	2.45e-45	2.88e-46	2.45e-45
chr7_LOC729852	550	658	520	1206	1178	1276	2.94e-46	2.5e-45	2.94e-46	2.5e-45
chr8_PABPC1	54954	60252	54184	34914	35754	35582	3.74e-46	3.17e-45	3.74e-46	3.17e-45
chr1_HOOK1	5434	5342	4590	2826	2796	2906	3.8e-46	3.22e-45	3.8e-46	3.22e-45
chr12_CAND1	12786	12734	11706	6844	6570	7416	3.85e-46	3.26e-45	3.85e-46	3.26e-45
chr17_TRIM47	1332	1566	1386	652	746	668	3.9e-46	3.3e-45	3.9e-46	3.3e-45
chr8_HNF4G	1376	1374	1206	2426	2474	2660	4.14e-46	3.5e-45	4.14e-46	3.5e-45
chr18_POLI	504	498	394	1072	1058	1056	4.41e-46	3.72e-45	4.41e-46	3.72e-45
chr8_UBE2V2	2992	3352	3082	1712	1604	1792	4.76e-46	4.02e-45	4.76e-46	4.02e-45
chr3_UMPS	2572	2964	2708	1438	1552	1512	4.94e-46	4.17e-45	4.94e-46	4.17e-45
chr16_GPRC5B	630	588	580	1264	1374	1486	5.19e-46	4.38e-45	5.19e-46	4.38e-45
chr4_METAP1	5842	6452	5888	3332	3398	3716	5.2e-46	4.38e-45	5.2e-46	4.38e-45
chr3_SOX2	164	116	132	10	10	6	5.22e-46	4.4e-45	5.22e-46	4.4e-45
chr8_BOP1	4166	5094	4290	1902	2336	2338	5.69e-46	4.8e-45	5.69e-46	4.8e-45
chr19_PPAP2C	1648	1846	1792	842	898	890	5.89e-46	4.96e-45	5.89e-46	4.96e-45
chr17_HN1	8136	10040	8684	4596	5154	4688	6.59e-46	5.55e-45	6.59e-46	5.55e-45
chr14_GNG2	306	314	286	874	726	802	6.65e-46	5.59e-45	6.65e-46	5.59e-45
chr2_VAMP8	2336	3006	2562	1266	1226	1082	6.87e-46	5.77e-45	6.87e-46	5.77e-45
chr12_KANSL2	1490	1712	1462	788	852	786	7.01e-46	5.88e-45	7.01e-46	5.88e-45
chr20_VPS16	1088	1182	1046	2018	2316	2122	7.06e-46	5.93e-45	7.06e-46	5.93e-45
chr6_EFHC1	452	430	384	1012	1146	968	7.87e-46	6.6e-45	7.87e-46	6.6e-45
chr12_DYRK2	2862	2672	2482	1290	1210	1392	8.3e-46	6.96e-45	8.3e-46	6.96e-45
chr15_MEX3B	212	210	208	536	562	548	8.83e-46	7.4e-45	8.83e-46	7.4e-45
chr6_ZNF323	370	398	328	856	858	796	8.89e-46	7.44e-45	8.89e-46	7.44e-45
chr2_HS6ST1	460	478	440	952	1120	1050	9.29e-46	7.77e-45	9.29e-46	7.77e-45
chr9_FGD3	144	158	168	18	26	16	1e-45	8.36e-45	1e-45	8.36e-45
chr12_CAMKK2	3204	3512	3186	1674	1894	1914	1.03e-45	8.63e-45	1.03e-45	8.63e-45
chr1_C1orf52	1750	2034	1788	970	1032	996	1.11e-45	9.24e-45	1.11e-45	9.24e-45
chr1_PPM1J	168	228	176	28	38	30	1.19e-45	9.97e-45	1.19e-45	9.97e-45
chr13_MIR17HG	580	660	536	208	168	138	1.26e-45	1.05e-44	1.26e-45	1.05e-44
chr17_MAP3K3	1096	1214	1074	1984	2148	2122	1.28e-45	1.07e-44	1.28e-45	1.07e-44
chr12_EIF4B	33278	35378	30816	20826	20414	20520	1.33e-45	1.11e-44	1.33e-45	1.11e-44
chr19_MED29	1482	1660	1446	2690	2882	2706	1.43e-45	1.19e-44	1.43e-45	1.19e-44
chr11_EHD1	5730	6896	5582	3304	3608	3508	1.55e-45	1.29e-44	1.55e-45	1.29e-44
chr8_GPR172A	1874	2434	2044	922	1064	936	1.66e-45	1.38e-44	1.66e-45	1.38e-44
chr8_MCPH1	1432	1542	1338	728	634	732	1.84e-45	1.53e-44	1.84e-45	1.53e-44
chr8_CHD7	10612	10494	9778	5564	5338	6088	1.91e-45	1.58e-44	1.91e-45	1.58e-44
chr1_DMBX1	576	620	504	1428	1718	1306	2e-45	1.66e-44	2e-45	1.66e-44
chr3_TMEM41A	1796	1902	1584	860	814	952	2.05e-45	1.7e-44	2.05e-45	1.7e-44
chr4_ABCG2	292	276	234	54	42	24	2.12e-45	1.76e-44	2.12e-45	1.76e-44
chr1_TBCE	884	926	804	1696	1624	1704	2.27e-45	1.88e-44	2.27e-45	1.88e-44
chr1_CNKSR1	588	748	664	234	264	232	2.33e-45	1.93e-44	2.33e-45	1.93e-44
chr19_FXYD5	5424	7078	5496	2726	3206	2944	2.48e-45	2.05e-44	2.48e-45	2.05e-44
chr11_B3GNT1	408	520	368	1090	1134	994	2.66e-45	2.2e-44	2.66e-45	2.2e-44
chr4_SLC34A2	92	78	88	2	2	4	2.74e-45	2.27e-44	2.74e-45	2.27e-44
chr8_LY6K	2582	3346	2808	1356	1472	1512	3.01e-45	2.49e-44	3.01e-45	2.49e-44
chr8_GTF2E2	2124	2562	2104	1068	1190	1242	3.07e-45	2.53e-44	3.07e-45	2.53e-44
chr9_LOC253039	498	614	528	1142	1168	1148	3.27e-45	2.7e-44	3.27e-45	2.7e-44
chr12_TBX3	274	244	238	644	682	646	3.46e-45	2.86e-44	3.46e-45	2.86e-44
chr10_NOLC1	11602	12912	11502	6616	6594	7470	3.85e-45	3.17e-44	3.85e-45	3.17e-44
chr9_LPAR1	328	322	358	854	944	1074	5.26e-45	4.33e-44	5.26e-45	4.33e-44
chrX_POF1B	126	114	62	0	2	0	5.85e-45	4.82e-44	5.85e-45	4.82e-44
chr20_C20orf3	3738	4262	3668	6438	6494	6688	6.6e-45	5.43e-44	6.6e-45	5.43e-44
chr11_TTC12	174	222	164	548	518	508	7.46e-45	6.13e-44	7.46e-45	6.13e-44
chr10_PDZD8	3196	2876	2786	6090	5736	6518	7.54e-45	6.2e-44	7.54e-45	6.2e-44
chr18_DSG2	26220	24664	22004	12822	12304	13726	7.73e-45	6.35e-44	7.73e-45	6.35e-44
chr8_PDP1	3888	3704	3310	1980	1820	1852	7.85e-45	6.44e-44	7.85e-45	6.44e-44
chr15_CCPG1	174	184	146	446	490	528	8.12e-45	6.65e-44	8.12e-45	6.65e-44
chr9_FAM201A	100	130	122	444	414	380	8.42e-45	6.9e-44	8.42e-45	6.9e-44
chr12_STK38L	2064	2016	1772	912	902	1044	9.35e-45	7.66e-44	9.35e-45	7.66e-44
chr19_CYP2S1	368	436	358	818	918	870	9.88e-45	8.08e-44	9.88e-45	8.08e-44
chr12_SHMT2	7384	8786	7224	4216	4728	4514	1.01e-44	8.27e-44	1.01e-44	8.27e-44
chr19_ABCA7	942	926	834	408	416	370	1.07e-44	8.75e-44	1.07e-44	8.75e-44
chr19_CA11	342	342	276	64	92	60	1.09e-44	8.88e-44	1.09e-44	8.88e-44
chr9_HINT2	576	700	542	1256	1456	1298	1.09e-44	8.92e-44	1.09e-44	8.92e-44
chr16_KIAA0182	4052	4056	3254	6868	7254	7154	1.12e-44	9.17e-44	1.12e-44	9.17e-44
chr12_AACS	2650	3080	2728	1534	1606	1636	1.13e-44	9.25e-44	1.13e-44	9.25e-44
chr2_RRM2	10532	11530	10382	6158	6392	6862	1.52e-44	1.24e-43	1.52e-44	1.24e-43
chr9_GLIPR2	410	400	376	126	142	120	1.58e-44	1.28e-43	1.58e-44	1.28e-43
chr17_TOB1	302	368	266	720	812	766	1.67e-44	1.36e-43	1.67e-44	1.36e-43
chr10_TSPAN14	4292	4674	4252	2502	2718	2534	1.71e-44	1.39e-43	1.71e-44	1.39e-43
chr18_BCL2	4	2	2	78	92	76	1.71e-44	1.39e-43	1.71e-44	1.39e-43
chr1_CDC42SE1	4914	5170	4666	2850	2892	3064	1.84e-44	1.49e-43	1.84e-44	1.49e-43
chr16_KIAA0513	286	332	316	768	758	718	1.9e-44	1.54e-43	1.9e-44	1.54e-43
chr16_CHTF8	4184	4782	4060	7054	7316	7620	1.93e-44	1.57e-43	1.93e-44	1.57e-43
chr6_LOC100507463	50	90	68	336	338	294	2.18e-44	1.76e-43	2.18e-44	1.76e-43
chr12_WNT10B	268	314	250	68	50	78	2.2e-44	1.78e-43	2.2e-44	1.78e-43
chr10_MYPN	60	50	58	254	236	284	2.35e-44	1.9e-43	2.35e-44	1.9e-43
chr5_FABP6	110	144	136	18	8	10	2.73e-44	2.21e-43	2.73e-44	2.21e-43
chr2_ITGAV	17926	16072	14516	7714	7614	8568	2.75e-44	2.23e-43	2.75e-44	2.23e-43
chr12_RARG	1280	1290	1198	636	626	584	2.84e-44	2.3e-43	2.84e-44	2.3e-43
chr15_EHD4	3454	3956	3316	2066	2124	2182	2.88e-44	2.33e-43	2.88e-44	2.33e-43
chr22_FOXRED2	1106	1110	994	1918	2094	2080	3.02e-44	2.44e-43	3.02e-44	2.44e-43
chr2_C2orf89	258	312	234	68	68	74	3.11e-44	2.51e-43	3.11e-44	2.51e-43
chr17_MINK1	6546	6722	5778	3444	3874	3626	3.35e-44	2.7e-43	3.35e-44	2.7e-43
chr2_CHN1	98	126	80	406	444	354	3.36e-44	2.71e-43	3.36e-44	2.71e-43
chr2_PTPN18	784	940	692	1602	1764	1652	3.54e-44	2.85e-43	3.54e-44	2.85e-43
chr12_PLEKHG6	760	856	652	232	314	256	3.65e-44	2.94e-43	3.65e-44	2.94e-43
chr2_THADA	2170	2402	2212	1230	1260	1302	3.68e-44	2.96e-43	3.68e-44	2.96e-43
chr1_NTNG1	2	4	10	90	118	100	3.87e-44	3.11e-43	3.87e-44	3.11e-43
chr12_GXYLT1	1432	1520	1338	720	758	792	4.07e-44	3.27e-43	4.07e-44	3.27e-43
chr1_TRIM46	216	240	162	40	26	24	4.19e-44	3.37e-43	4.19e-44	3.37e-43
chr4_HERC6	1210	1518	1156	612	596	622	4.22e-44	3.39e-43	4.22e-44	3.39e-43
chr14_ZFP36L1	11944	12626	10486	6994	7224	7012	4.65e-44	3.74e-43	4.65e-44	3.74e-43
chr16_APRT	3250	3876	3396	6072	6848	6296	5.1e-44	4.09e-43	5.1e-44	4.09e-43
chr5_GPX8	1520	1712	1516	2702	2808	2854	5.18e-44	4.16e-43	5.18e-44	4.16e-43
chr1_SUSD4	138	180	138	24	20	8	5.48e-44	4.39e-43	5.48e-44	4.39e-43
chr10_DKK1	954	960	944	432	372	428	5.53e-44	4.42e-43	5.53e-44	4.42e-43
chr22_ATF4	11542	13882	11750	7102	7616	7324	5.85e-44	4.68e-43	5.85e-44	4.68e-43
chr17_GHDC	102	106	88	316	390	346	5.98e-44	4.78e-43	5.98e-44	4.78e-43
chr16_C16orf74	418	642	508	72	106	124	6.02e-44	4.81e-43	6.02e-44	4.81e-43
chr17_PYCR1	2348	2630	2280	1356	1436	1382	6.65e-44	5.32e-43	6.65e-44	5.32e-43
chr17_NUP85	2936	3294	2900	1776	1826	1794	8.76e-44	6.99e-43	8.76e-44	6.99e-43
chr1_GLT25D2	4	6	0	82	84	80	1.07e-43	8.55e-43	1.07e-43	8.55e-43
chr12_SNRPF	3538	4130	3688	2150	2222	2234	1.16e-43	9.21e-43	1.16e-43	9.21e-43
chr17_PELP1	5688	6644	5746	3294	3708	3468	1.45e-43	1.15e-42	1.45e-43	1.15e-42
chr4_ATP8A1	50	46	32	192	216	210	1.59e-43	1.26e-42	1.59e-43	1.26e-42
chr20_LOC100505783	174	180	132	476	498	452	1.59e-43	1.27e-42	1.59e-43	1.27e-42
chr8_RPL8	51440	64718	53840	28882	33184	30218	1.65e-43	1.31e-42	1.65e-43	1.31e-42
chr6_ASF1A	532	630	534	1136	1130	1160	1.76e-43	1.4e-42	1.76e-43	1.4e-42
chr15_SLCO3A1	1006	1130	862	416	476	462	1.79e-43	1.42e-42	1.79e-43	1.42e-42
chr18_DTNA	1680	1574	1462	764	694	774	1.9e-43	1.51e-42	1.9e-43	1.51e-42
chr12_HOXC8	64	66	46	226	260	254	1.93e-43	1.53e-42	1.93e-43	1.53e-42
chr17_ETV4	1096	1294	1040	346	402	506	2.03e-43	1.61e-42	2.03e-43	1.61e-42
chr3_C3orf64	498	524	438	984	1032	998	2.33e-43	1.85e-42	2.33e-43	1.85e-42
chr5_COL4A3BP	2780	2912	2478	4690	4566	4806	2.37e-43	1.88e-42	2.37e-43	1.88e-42
chr17_P4HB	28246	33472	28616	17658	18868	17606	2.37e-43	1.88e-42	2.37e-43	1.88e-42
chr16_HMOX2	3234	3700	3340	1904	2058	1968	2.52e-43	2e-42	2.52e-43	2e-42
chr17_PLCD3	728	904	738	1530	1808	1672	2.61e-43	2.06e-42	2.61e-43	2.06e-42
chr11_ABTB2	816	956	892	376	420	380	2.64e-43	2.09e-42	2.64e-43	2.09e-42
chr13_PARP4	7656	7876	6894	4570	4506	4496	2.96e-43	2.34e-42	2.96e-43	2.34e-42
chr7_MNX1	68	82	52	268	332	280	3.08e-43	2.43e-42	3.08e-43	2.43e-42
chr16_AARS	6058	6972	5864	10022	10590	10622	3.37e-43	2.66e-42	3.37e-43	2.66e-42
chr6_JARID2	2350	2350	2202	1218	1146	1294	3.86e-43	3.04e-42	3.86e-43	3.04e-42
chr5_BHMT2	310	324	302	102	86	76	4.11e-43	3.24e-42	4.11e-43	3.24e-42
chr14_SERPINA4	70	64	66	0	2	0	4.13e-43	3.25e-42	4.13e-43	3.25e-42
chr13_SKA3	1288	1510	1420	644	690	714	4.17e-43	3.28e-42	4.17e-43	3.28e-42
chr16_PLA2G15	576	670	564	1160	1352	1290	4.44e-43	3.49e-42	4.44e-43	3.49e-42
chr17_SLC16A3	12140	14920	12518	7136	7958	7290	4.65e-43	3.65e-42	4.65e-43	3.65e-42
chr13_GTF3A	3824	4344	3712	2214	2382	2078	5.25e-43	4.12e-42	5.25e-43	4.12e-42
chr22_ADM2	438	498	398	152	170	132	5.8e-43	4.56e-42	5.8e-43	4.56e-42
chr2_SH3BP4	4472	4622	4228	7356	7638	8280	5.95e-43	4.67e-42	5.95e-43	4.67e-42
chr9_C9orf86	4214	5076	4294	7806	8872	8022	6.05e-43	4.75e-42	6.05e-43	4.75e-42
chr4_NAAA	250	278	266	76	66	74	6.36e-43	4.98e-42	6.36e-43	4.98e-42
chr5_C5orf42	736	660	624	1494	1410	1576	6.54e-43	5.13e-42	6.54e-43	5.13e-42
chr17_CYB561	2564	3046	2482	1350	1478	1560	6.55e-43	5.13e-42	6.55e-43	5.13e-42
chr2_HDAC4	628	626	546	1190	1320	1428	7.15e-43	5.6e-42	7.15e-43	5.6e-42
chr3_CELSR3	696	684	548	1400	1436	1332	7.3e-43	5.71e-42	7.3e-43	5.71e-42
chr11_C11orf68	1658	1910	1642	3028	3670	3626	7.67e-43	5.99e-42	7.67e-43	5.99e-42
chr17_TOP2A	52028	52206	46018	86796	83204	92306	8.26e-43	6.45e-42	8.26e-43	6.45e-42
chr10_CYP26A1	24	20	40	232	258	196	8.6e-43	6.71e-42	8.6e-43	6.71e-42
chr7_C7orf26	398	448	376	828	872	868	8.64e-43	6.74e-42	8.64e-43	6.74e-42
chr18_DSC2	3430	3258	3000	1680	1712	1838	9.38e-43	7.32e-42	9.38e-43	7.32e-42
chr10_ACADSB	612	602	544	1302	1172	1306	9.81e-43	7.64e-42	9.81e-43	7.64e-42
chr17_LOC100128288	52	56	38	220	216	204	1.02e-42	7.93e-42	1.02e-42	7.93e-42
chr21_ADAMTS1	552	604	576	1398	1288	1684	1.1e-42	8.53e-42	1.1e-42	8.53e-42
chr4_FGF5	550	542	462	1072	1096	1210	1.25e-42	9.75e-42	1.25e-42	9.75e-42
chr6_NCOA7	2174	2166	1772	972	940	1080	1.26e-42	9.76e-42	1.26e-42	9.76e-42
chr18_LOC339290	466	516	474	986	982	1034	1.38e-42	1.07e-41	1.38e-42	1.07e-41
chr17_RPA1	10494	11652	10094	6768	6670	6828	1.43e-42	1.11e-41	1.43e-42	1.11e-41
chr15_THBS1	55388	56810	54420	28132	27932	33144	1.45e-42	1.12e-41	1.45e-42	1.12e-41
chr17_COX11	2094	2358	2068	3564	3708	3836	1.46e-42	1.13e-41	1.46e-42	1.13e-41
chr11_FAM111B	2232	2236	2074	1132	1132	1256	1.49e-42	1.15e-41	1.49e-42	1.15e-41
chr17_LASP1	19860	22248	20118	33126	34340	33950	1.51e-42	1.17e-41	1.51e-42	1.17e-41
chr9_C9orf40	450	592	430	1072	1088	1114	1.51e-42	1.17e-41	1.51e-42	1.17e-41
chr19_LOC400680	104	114	104	342	336	322	1.55e-42	1.2e-41	1.55e-42	1.2e-41
chr1_COL9A2	264	272	180	40	46	40	1.66e-42	1.28e-41	1.66e-42	1.28e-41
chrX_BCOR	1054	1186	1020	1902	2002	2128	1.95e-42	1.51e-41	1.95e-42	1.51e-41
chr8_CDCA2	4142	4680	3936	2428	2640	2604	2.08e-42	1.61e-41	2.08e-42	1.61e-41
chr7_SFRP4	0	0	0	58	76	56	2.18e-42	1.68e-41	2.18e-42	1.68e-41
chr3_LIPH	164	148	134	16	28	18	2.25e-42	1.73e-41	2.25e-42	1.73e-41
chr1_BAI2	228	216	216	54	52	50	2.41e-42	1.86e-41	2.41e-42	1.86e-41
chr12_TPCN1	5228	5444	4536	2824	3096	2858	2.56e-42	1.97e-41	2.56e-42	1.97e-41
chr5_MAP3K1	2418	2358	2002	1204	1158	1174	2.73e-42	2.1e-41	2.73e-42	2.1e-41
chr4_ARHGAP10	1158	1412	1212	638	628	612	2.82e-42	2.17e-41	2.82e-42	2.17e-41
chr9_INPP5E	540	652	550	1122	1270	1236	2.83e-42	2.18e-41	2.83e-42	2.18e-41
chrX_TCEAL1	432	514	484	980	1090	1108	3.24e-42	2.49e-41	3.24e-42	2.49e-41
chr9_STXBP1	1676	1930	1572	2986	3100	2968	3.27e-42	2.51e-41	3.27e-42	2.51e-41
chr17_MXRA7	6562	7166	6682	4142	4032	4090	3.45e-42	2.65e-41	3.45e-42	2.65e-41
chr7_SLC25A13	3336	3692	3218	2036	2082	2116	3.58e-42	2.75e-41	3.58e-42	2.75e-41
chr7_PRKAR2B	284	286	286	660	676	672	3.62e-42	2.78e-41	3.62e-42	2.78e-41
chr1_NEK2	3012	3364	2986	5174	5192	5218	4.31e-42	3.31e-41	4.31e-42	3.31e-41
chr4_LSM6	1080	1150	1010	482	558	556	4.49e-42	3.44e-41	4.49e-42	3.44e-41
chr11_FLI1	2	0	0	76	64	110	4.52e-42	3.46e-41	4.52e-42	3.46e-41
chrX_PRPS1	3422	3878	3524	5906	6154	6330	4.89e-42	3.74e-41	4.89e-42	3.74e-41
chr2_GTF3C2							5
